# Supplementary material for: Identification of Methylation-Driven, Differentially Expressed STXBP6 as a Novel Biomarker in Lung Adenocarcinoma
Source: Sci Rep. 2017 Feb 15;7:42573. doi: 10.1038/srep42573 (PMC5309775; doi:10.1038/srep42573)
Supplement: Supplementary Dataset 1 [file srep42573-s2.xls]

## Sheet: 273 gene pair exp methyl HCL pe
UniqueID	Gene	Ex_probe	Me_probe	X103(T/N)	X106(T/N)	X109(T/N)	X114(T/N)	X116(T/N)	X117(T/N)	X118(T/N)	X119(T/N)	X120(T/N)	X121(T/N)	X123(T/N)	X124(T/N)	X125(T/N)	X126(T/N)	X127(T/N)	X131(T/N)	X134(T/N)	X135(T/N)	X136(T/N)	X137(T/N)	X139(T/N)	X142(T/N)	X143(T/N)	X145(T/N)	X148(T/N)	X149(T/N)	X152(T/N)	X156(T/N)	X157(T/N)	X158(T/N)	X159(T/N)	X92(T/N)	Positon	M103(T/N)	M106(T/N)	M109(T/N)	M114(T/N)	M116(T/N)	M117(T/N)	M118(T/N)	M119(T/N)	M120(T/N)	M121(T/N)	M123(T/N)	M124(T/N)	M125(T/N)
75	DDOST	208674_x_at	8866	-0.256183	0.0476891	-0.618763	0.169967	0.921232	0.408174	0.431423	-0.00043125	0.690616	0.289669	0.868514	-0.340564	0.657982	0.558327	0.328728	0.717896	0.890709	0.526385	0.245188	1.54322	0.189919	-0.486633	-0.454425	0.0335203	-0.0649031	0.00964062	0	-0.136355	0.420392	-0.412705	0.733769	1.04354	NaN	0.318885	0.0868572	-0.353342	0.925169	-0.0899092	0.485759	-0.260771	0.00112743	0.21503	-0.43469	-0.781194	-0.398341	0.128677
134	ST6GALNAC1	227725_at	15503	-1.45057	1.27764	0.667625	-0.724536	-0.0213103	0.338072	-0.171213	0.239342	1.55847	0.447934	1.72123	0.539275	-0.12848	0.675839	0.268983	-0.0251455	-0.465732	2.16585	0.448106	1.89638	2.73402	1.18997	-1.49841	0.193726	1.16885	0.473262	0.842785	0.442508	0.329101	0.620588	0.564565	1.70259	NaN	-0.72048	-1.10357	-0.412011	0.0384344	-0.583068	-0.24404	0.119254	0.630878	-0.426154	-0.916881	-0.536346	-1.2377	-1.0404
170	SRPX2	205499_at	18731	1.50656	2.5314	-0.29466	0.56761	-0.143165	0.28639	0.317217	-0.178727	0.687178	-0.0743142	0.036347	0.0605083	-0.0510455	1.11849	1.10531	1.93044	0.19836	3.5311	0.640628	4.13247	2.61746	0.631754	-0.199557	3.0784	1.15106	0.957419	1.10806	0.189729	0.258341	-0.325407	-0.696829	-0.24661	NaN	-0.451746	-1.07887	0.198395	-0.673885	-0.00421996	-0.917566	-0.588813	-0.554716	-0.845341	-0.768096	-0.796082	-0.618482	-1.2443
185	SRPX2	205499_at	19480	1.50656	2.5314	-0.29466	0.56761	-0.143165	0.28639	0.317217	-0.178727	0.687178	-0.0743142	0.036347	0.0605083	-0.0510455	1.11849	1.10531	1.93044	0.19836	3.5311	0.640628	4.13247	2.61746	0.631754	-0.199557	3.0784	1.15106	0.957419	1.10806	0.189729	0.258341	-0.325407	-0.696829	-0.24661	NaN	-0.451746	-1.07887	0.198395	-0.673885	-0.00421996	-0.917566	-0.588813	-0.554716	-0.845341	-0.768096	-0.796082	-0.618482	-1.2443
249	LGI3	238061_at	25555	-1.03721	-0.447287	0.0620167	1.52373	-0.332199	0.0390128	-0.396838	0.705979	2.58459	0.726934	1.34677	1.38487	1.39855	1.41913	0.302539	1.96961	0.696636	3.84877	0.8842	3.16396	1.7971	-0.176379	0.468935	0.992437	0.902442	0.87776	-0.0406833	0.18394	0.580429	0.682438	0.684344	1.36106	NaN	0.120986	-1.55962	0.056626	0.517003	-0.222828	-0.624138	0.142004	0.362319	-0.560986	-0.145669	0.723651	-0.506024	-0.445694
116	EHF	232361_s_at	13011	0.855489	1.77428	1.81035	-0.669466	2.34177	1.47432	0.732731	0.857805	2.4068	1.04433	2.5789	1.52381	1.35538	1.49616	0.476372	0.160554	-0.140269	-0.783828	0.259099	0.264622	-0.0695933	-0.249631	0.0147875	0.351697	-0.165593	0.491032	-0.234438	0.0349805	0.103391	0.0976589	0.174378	0.159692	NaN	-0.682237	-1.29564	-0.812094	-0.364352	-0.713416	-0.851143	0.0381814	-0.182293	-0.451785	-1.0204	-0.422928	-0.743006	-1.20552
163	EHF	232361_s_at	18421	0.855489	1.77428	1.81035	-0.669466	2.34177	1.47432	0.732731	0.857805	2.4068	1.04433	2.5789	1.52381	1.35538	1.49616	0.476372	0.160554	-0.140269	-0.783828	0.259099	0.264622	-0.0695933	-0.249631	0.0147875	0.351697	-0.165593	0.491032	-0.234438	0.0349805	0.103391	0.0976589	0.174378	0.159692	NaN	-0.682237	-1.29564	-0.812094	-0.364352	-0.713416	-0.851143	0.0381814	-0.182293	-0.451785	-1.0204	-0.422928	-0.743006	-1.20552
39	GSTM5	205752_s_at	5031	0.206836	0.537852	0.884232	-0.168271	0.618623	0.389178	0.267297	0.652975	0.604691	0.138676	1.09083	0.57216	0.37007	0.566422	0.00200094	-0.389455	0.598492	0.781289	-0.161731	-0.419675	0.887147	0.400155	0.00914766	0.362197	-0.0905675	-0.0317784	-0.0792658	-0.19864	-0.37041	-0.339497	-0.385772	0.502835	NaN	-1.40246	-0.635572	-0.0553889	-0.676343	-0.145522	-0.199935	-0.0981825	-0.466848	-0.45972	-0.209623	-0.150595	0.139274	-0.130618
236	GSTM5	205752_s_at	23681	0.206836	0.537852	0.884232	-0.168271	0.618623	0.389178	0.267297	0.652975	0.604691	0.138676	1.09083	0.57216	0.37007	0.566422	0.00200094	-0.389455	0.598492	0.781289	-0.161731	-0.419675	0.887147	0.400155	0.00914766	0.362197	-0.0905675	-0.0317784	-0.0792658	-0.19864	-0.37041	-0.339497	-0.385772	0.502835	NaN	-1.40246	-0.635572	-0.0553889	-0.676343	-0.145522	-0.199935	-0.0981825	-0.466848	-0.45972	-0.209623	-0.150595	0.139274	-0.130618
165	MPZL1	201875_s_at	18602	-1.31427	-0.308199	0.312941	0.443676	1.1458	0.841518	0.425295	0.65041	0.89051	0.60065	1.66707	0.855104	0.914001	0.798411	0.792862	-0.145034	0.791446	0.578166	0.936088	0.177512	0.295714	0.407876	0.40121	0.860233	0.561232	0.85343	-0.0485716	0.152485	0.457183	0.352763	0.723548	0.367989	NaN	-0.458393	0.201721	-1.24048	-0.42777	-0.899802	-0.98778	-0.0242747	0.82456	-0.257453	-0.280267	-0.227824	0.00705623	-1.57151
128	SFN	33322_i_at	14317	0.240307	1.77792	1.13193	5.39007	2.82889	1.8	1.89248	1.24601	0.78261	-0.80426	0.60886	0.897887	0.916938	2.6185	2.83979	0.311631	1.20336	1.18618	2.35713	1.44474	-0.385631	0.956477	1.79366	1.75943	-0.39065	1.42059	-0.294659	-0.557066	0.110637	1.70853	0.615302	0.462875	NaN	-0.607988	-1.17928	-0.551424	0.188436	-0.527532	-0.806592	-0.654929	-0.233615	-0.37789	-0.790448	-0.560231	-0.772258	-0.50213
129	SFN	33323_r_at	14317	0.240307	1.77792	1.13193	5.39007	2.82889	1.8	1.89248	1.24601	0.78261	-0.80426	0.60886	0.897887	0.916938	2.6185	2.83979	0.311631	1.20336	1.18618	2.35713	1.44474	-0.385631	0.956477	1.79366	1.75943	-0.39065	1.42059	-0.294659	-0.557066	0.110637	1.70853	0.615302	0.462875	NaN	-0.607988	-1.17928	-0.551424	0.188436	-0.527532	-0.806592	-0.654929	-0.233615	-0.37789	-0.790448	-0.560231	-0.772258	-0.50213
237	GCNT3	219508_at	23829	-0.569848	5.03077	2.23291	1.03855	2.15946	3.72387	2.91909	0.956047	0.880381	3.39201	4.06039	3.12033	5.31843	1.5946	2.81211	2.42128	3.63256	1.83172	3.7374	4.1665	-0.745519	-0.17234	0.0793906	0.0998908	0.443561	0.735317	-0.378441	0.904688	0.0918736	-0.965606	0.288659	0.409232	NaN	0.0435905	-1.62274	-0.234835	-0.0333722	0.0144096	-0.755805	-0.0199543	-0.060754	-0.0852362	0.0217625	-0.159607	-0.226111	-0.226241
76	FUT3	214088_s_at	8947	0.359554	1.23731	1.04139	1.16829	0.843429	1.45994	0.757745	0.14681	1.02766	1.23485	1.40838	1.39962	1.58031	2.38981	1.66992	0.310096	1.55042	2.18424	2.27085	2.62626	-0.498989	2.59195	1.11823	0.67284	0.484387	1.06164	-0.253877	0.525034	0.938135	0.855092	2.21673	1.26102	NaN	-0.641644	-1.70589	-0.91319	-0.0894337	-0.574708	-1.212	0.189906	-0.104998	-0.384618	-0.479459	-0.370929	-0.944562	-0.98754
181	PYCR1	202148_s_at	19189	0.0377434	1.07229	0.972807	0.776416	1.75211	1.66133	1.14187	1.06693	0.829768	1.98896	1.63257	1.33355	1.87425	1.98523	1.28323	0.757018	1.75019	0.60821	2.64417	1.71608	0.0174045	0.753792	1.67022	1.08792	0.709268	1.51526	0.115227	0.808582	0.607322	1.32405	0.588312	1.52226	NaN	-0.386535	-0.979525	-0.521968	0.165423	-0.424053	-0.478245	-0.481233	-0.00515228	0.076754	-0.287759	-0.314081	-0.333551	-0.678437
131	LGALS3BP	200923_at	14874	0.113472	0.970877	1.09642	-0.308898	0.985181	1.32025	1.38197	0.787994	0.775677	0.512056	1.94542	1.86991	1.52875	0.490739	1.22184	0.455511	1.29588	0.722517	1.08372	0.322689	-0.228259	2.0126	1.50732	1.13978	0.741092	0.513058	-0.123705	-0.341066	1.03678	0.946022	1.46189	0.7092	NaN	-0.122804	-0.680829	0.136544	0.164127	-0.158026	-0.505476	-0.133545	0.073997	-0.0760713	0.278087	0.0948035	-0.0894667	-0.223446
151	CP	1558034_s_at	17465	1.57823	5.57981	2.83461	1.18102	0.486934	3.50093	2.53123	4.68722	2.09151	0.859057	-1.08823	3.71653	4.79951	-0.203237	3.58222	0.943737	2.42655	3.48783	5.31696	2.6978	0.970545	3.35064	4.1465	4.09328	3.20919	1.21263	0.26381	1.9658	0.171881	2.5297	3.29339	1.25161	NaN	-0.260129	-1.74833	-1.17861	0.106502	0.269718	-1.0551	-0.352062	-0.475505	-0.0735662	-0.198085	-0.00064529	-0.0485322	-0.507403
152	CP	204846_at	17465	1.57823	5.57981	2.83461	1.18102	0.486934	3.50093	2.53123	4.68722	2.09151	0.859057	-1.08823	3.71653	4.79951	-0.203237	3.58222	0.943737	2.42655	3.48783	5.31696	2.6978	0.970545	3.35064	4.1465	4.09328	3.20919	1.21263	0.26381	1.9658	0.171881	2.5297	3.29339	1.25161	NaN	-0.260129	-1.74833	-1.17861	0.106502	0.269718	-1.0551	-0.352062	-0.475505	-0.0735662	-0.198085	-0.00064529	-0.0485322	-0.507403
153	CP	227253_at	17465	1.57823	5.57981	2.83461	1.18102	0.486934	3.50093	2.53123	4.68722	2.09151	0.859057	-1.08823	3.71653	4.79951	-0.203237	3.58222	0.943737	2.42655	3.48783	5.31696	2.6978	0.970545	3.35064	4.1465	4.09328	3.20919	1.21263	0.26381	1.9658	0.171881	2.5297	3.29339	1.25161	NaN	-0.260129	-1.74833	-1.17861	0.106502	0.269718	-1.0551	-0.352062	-0.475505	-0.0735662	-0.198085	-0.00064529	-0.0485322	-0.507403
154	CP	228143_at	17465	1.57823	5.57981	2.83461	1.18102	0.486934	3.50093	2.53123	4.68722	2.09151	0.859057	-1.08823	3.71653	4.79951	-0.203237	3.58222	0.943737	2.42655	3.48783	5.31696	2.6978	0.970545	3.35064	4.1465	4.09328	3.20919	1.21263	0.26381	1.9658	0.171881	2.5297	3.29339	1.25161	NaN	-0.260129	-1.74833	-1.17861	0.106502	0.269718	-1.0551	-0.352062	-0.475505	-0.0735662	-0.198085	-0.00064529	-0.0485322	-0.507403
191	PROM2	1552797_s_at	20721	1.01257	3.77836	4.64544	3.599	2.68987	3.31446	2.16963	2.19236	1.37643	3.16507	1.83849	2.39604	3.26884	1.31837	4.42776	2.35704	3.62695	3.62209	1.93002	1.30962	0.41265	3.44033	2.83866	1.67957	1.83694	0.397967	0.0642864	0.0981784	2.59483	2.41868	5.68368	2.32526	NaN	-0.463574	-1.36646	-0.895207	0.0803379	-0.727348	-1.02511	-0.241516	-0.0162643	-0.227003	-0.402451	-0.411974	-0.632668	-0.766533
192	PROM2	239528_at	20721	1.01257	3.77836	4.64544	3.599	2.68987	3.31446	2.16963	2.19236	1.37643	3.16507	1.83849	2.39604	3.26884	1.31837	4.42776	2.35704	3.62695	3.62209	1.93002	1.30962	0.41265	3.44033	2.83866	1.67957	1.83694	0.397967	0.0642864	0.0981784	2.59483	2.41868	5.68368	2.32526	NaN	-0.463574	-1.36646	-0.895207	0.0803379	-0.727348	-1.02511	-0.241516	-0.0162643	-0.227003	-0.402451	-0.411974	-0.632668	-0.766533
180	IGSF9	229276_at	19102	0.0324141	0.563595	1.28526	0.598822	3.21079	1.52737	3.25791	2.46006	2.52391	2.92036	2.10353	2.65046	2.47706	2.27319	4.48307	3.49494	4.17496	2.91404	2.67933	3.71899	2.81958	4.22934	3.74165	3.11485	3.13577	4.23097	3.69205	3.80535	3.69177	3.93322	3.27992	4.02688	NaN	-0.266396	-0.111086	-0.777683	-0.489158	-0.81356	0.0389731	0.152252	0.0196353	0.318732	-0.147199	-0.555629	-0.273625	-0.310638
197	AGR2	209173_at	21165	-0.710408	1.55946	-0.387767	-1.6752	2.00685	3.01564	1.28132	0.994761	1.65404	1.8173	1.31798	1.96051	2.61178	1.64361	2.74998	0.781482	2.25408	2.1444	3.1442	2.93925	0.141053	0.254875	1.31987	2.34596	1.32466	0.63497	-0.343494	1.35254	0.691874	1.68412	2.72773	2.9123	NaN	0.686571	0.0438081	0.359568	0.469785	0.414852	0.146379	0.0767747	0.206102	-0.00748939	0.236428	0.106966	0.814816	0.149844
242	AGR2	209173_at	24375	-0.710408	1.55946	-0.387767	-1.6752	2.00685	3.01564	1.28132	0.994761	1.65404	1.8173	1.31798	1.96051	2.61178	1.64361	2.74998	0.781482	2.25408	2.1444	3.1442	2.93925	0.141053	0.254875	1.31987	2.34596	1.32466	0.63497	-0.343494	1.35254	0.691874	1.68412	2.72773	2.9123	NaN	0.686571	0.0438081	0.359568	0.469785	0.414852	0.146379	0.0767747	0.206102	-0.00748939	0.236428	0.106966	0.814816	0.149844
142	BLNK	207655_s_at	16829	0.717013	2.63363	0.229938	1.26906	1.08667	1.40978	-0.944294	1.28973	1.39243	0.937912	0.459398	1.09832	1.42025	1.11381	1.69039	1.03053	0.549652	0.589259	1.00852	-1.19025	0.0932442	0.181911	2.00765	0.721558	1.34634	1.86561	-0.347977	2.42514	1.18402	0.505371	3.00155	1.04647	NaN	-0.116522	-1.40949	-0.283766	1.25113	0.0330975	-0.83431	0.438455	-0.313246	-0.200895	-1.24089	0.232922	1.30207	0.435616
178	HMGN1	200944_s_at	18826	-0.517088	-0.697355	0.735317	0.378552	1.07751	1.22785	0.601041	1.07324	0.443158	0.986781	0.97535	0.560077	0.289455	0.514573	0.461486	0.249306	0.723008	1.00035	0.0132547	-1.06924	0.784472	0.147012	0.629766	0.777992	0.828689	0.406977	-0.0602063	0.477384	0.138644	0.610414	1.00767	0.322525	NaN	-0.285621	-0.337888	-0.202706	0.0685892	0.368076	-0.567705	0.13747	-0.159022	-0.186861	0.151695	0.0302507	0.567445	-0.108145
123	NIPSNAP1	201709_s_at	13745	-1.22906	-0.260524	-0.0827652	0.640836	1.3624	1.36372	0.519418	0.406947	0.525312	0.617686	1.23323	0.478056	0.714881	1.94213	0.813943	0.64643	0.878655	-0.144443	1.26616	-0.262475	0.751151	0.601113	0.796762	0.565479	0.709712	-0.17112	-0.0777431	0.615702	0.361962	0.356726	1.05006	1.1784	NaN	0.558609	-0.232675	0.0766481	0.184462	0.0785911	0.146284	0.064128	0.0490536	0.0623805	-0.114994	-0.0302935	-0.655668	0.00462826
215	TK1	1554408_a_at	22027	-1.0885	0.0269409	2.07543	2.30875	2.71374	2.27594	0.259848	1.81483	0.853387	1.35347	1.82147	1.53031	0.845527	2.64888	0.944819	1.26405	1.68593	0.89602	3.05045	2.69189	1.76206	2.55684	0.793922	0.72024	1.19698	0.705884	0.0771455	0.73717	0.271586	0.482047	1.26471	0.253378	NaN	-0.600531	-0.323969	-0.425765	-1.11939	-0.810305	0.196552	-0.612635	-0.870423	-0.846318	-1.5275	0.872071	0.854288	0.570805
216	TK1	202338_at	22027	-1.0885	0.0269409	2.07543	2.30875	2.71374	2.27594	0.259848	1.81483	0.853387	1.35347	1.82147	1.53031	0.845527	2.64888	0.944819	1.26405	1.68593	0.89602	3.05045	2.69189	1.76206	2.55684	0.793922	0.72024	1.19698	0.705884	0.0771455	0.73717	0.271586	0.482047	1.26471	0.253378	NaN	-0.600531	-0.323969	-0.425765	-1.11939	-0.810305	0.196552	-0.612635	-0.870423	-0.846318	-1.5275	0.872071	0.854288	0.570805
245	ANLN	222608_s_at	25009	-1.00676	-0.301623	3.17003	3.45016	2.55448	3.41128	-0.0513177	2.296	-0.000731406	1.73213	0.617323	0.606446	2.14937	3.2574	1.23968	-0.0553861	1.83891	-0.0249694	2.33736	-0.141611	2.83872	3.20358	0.622111	1.69553	0.583248	1.38338	0.156611	0.600306	-0.548673	0.090205	1.78025	-0.100701	NaN	0.130015	-0.249924	-0.275966	-0.151286	-0.142637	-0.000827347	-0.185972	-0.160255	0.111827	-0.34811	-0.108027	-0.01325	-0.00552773
139	BACE2	217867_x_at	16410	0.318135	1.4607	0.786602	0.525749	1.63843	2.16035	1.43528	2.04233	1.65181	1.77647	1.08184	0.880387	0.519828	1.82911	0.594413	0.787898	0.963656	1.50842	2.49243	0.550296	1.88717	1.64282	0.053865	1.7333	-0.292471	0.830614	0.122899	1.64264	0.776727	0.0956422	1.65012	-0.0770856	NaN	0.348416	0.335877	0.663394	-0.152088	0.345758	-0.0168021	0.53419	0.347615	0.247215	0.938591	0.225987	0.631704	0.576104
140	BACE2	222446_s_at	16410	0.318135	1.4607	0.786602	0.525749	1.63843	2.16035	1.43528	2.04233	1.65181	1.77647	1.08184	0.880387	0.519828	1.82911	0.594413	0.787898	0.963656	1.50842	2.49243	0.550296	1.88717	1.64282	0.053865	1.7333	-0.292471	0.830614	0.122899	1.64264	0.776727	0.0956422	1.65012	-0.0770856	NaN	0.348416	0.335877	0.663394	-0.152088	0.345758	-0.0168021	0.53419	0.347615	0.247215	0.938591	0.225987	0.631704	0.576104
253	ZDHHC3	226171_at	25747	0.799509	0.817099	1.14845	0.304077	1.51801	2.02606	1.45155	1.1052	0.789482	0.443133	1.18179	1.33411	1.13815	0.729762	0.482795	0.644043	0.920976	0.251991	0.740665	-0.425172	1.57525	0.698615	0.363771	1.13228	1.04281	0.521684	0.425628	0.74035	0.845261	1.01881	0.867039	0.22938	NaN	0.17645	0.250084	0.350217	0.244133	-0.482485	-0.109958	-0.0702941	-0.0685585	0.0728097	0.0978685	-0.0486999	0.0246484	0.269846
166	PTPRN2	203029_s_at	18605	0.641806	-1.42901	0.547572	0.35636	0.826943	0.38288	0.212266	0.298506	0.408855	0.521469	0.262909	0.592508	0.124466	0.483409	0.265807	-1.03261	0.654323	0.097825	-0.506897	-1.49918	1.3526	0.42225	0.0792266	0.106565	-0.0542	0.0302994	-0.042602	-0.126341	0.0558833	0.0862223	-0.455556	0.569008	NaN	0.271902	0.661368	0.8305	0.193522	0.122191	0.483638	0.290833	0.0592555	0.035222	0.0712007	-0.197449	-1.04813	-0.00861113
167	PTPRN2	203030_s_at	18605	0.641806	-1.42901	0.547572	0.35636	0.826943	0.38288	0.212266	0.298506	0.408855	0.521469	0.262909	0.592508	0.124466	0.483409	0.265807	-1.03261	0.654323	0.097825	-0.506897	-1.49918	1.3526	0.42225	0.0792266	0.106565	-0.0542	0.0302994	-0.042602	-0.126341	0.0558833	0.0862223	-0.455556	0.569008	NaN	0.271902	0.661368	0.8305	0.193522	0.122191	0.483638	0.290833	0.0592555	0.035222	0.0712007	-0.197449	-1.04813	-0.00861113
219	HSPB8	221667_s_at	22161	-0.0786433	-0.594862	-0.161078	0.0567906	0.0929297	0.536149	0.0340469	0.143331	0.748483	0.194508	0.972254	0.451144	0.917284	1.2118	0.305631	-0.588108	0.120464	1.32095	0.900713	-0.369757	0.870202	0.995419	0.499764	-0.0703094	0.0438891	0.171427	-0.0997406	-0.00616094	-0.539742	0.210092	-0.749797	0.190347	NaN	0.0946991	-0.427192	0.536025	1.15314	0.561585	0.548851	-0.816702	0.0984119	-0.0278295	-0.775871	0.340285	-0.524675	0.866435
49	NOTCH4	205247_at	5969	-0.439292	0.896135	1.64339	2.43615	0.918643	0.688996	0.820493	1.22733	0.912432	0.000475937	1.13936	1.55252	1.00622	1.24858	1.79654	-0.922116	-0.459475	-0.568492	1.09871	-0.25922	1.33639	0.453815	0.166924	0.154325	-0.247107	0.082255	0.23521	0.229621	-0.144728	0.340753	-0.0213967	0.32445	NaN	0.183639	0.380029	0.444559	0.363709	0.113492	0.843226	0.241847	0.0910198	0.380607	0.475615	0.657304	0.172569	0.580578
268	KDELR2	200700_s_at	27163	-0.843502	-0.217812	1.26644	0.681833	0.503617	2.38825	0.972267	1.00332	1.31063	0.667022	0.937093	1.02727	1.75692	0.510436	1.07671	-0.104641	1.1795	1.21039	1.79292	-1.30235	2.33198	0.940191	0.247384	1.57361	0.438527	0.683053	0.110631	0.138298	0.0361609	-0.338906	0.395731	0.32462	NaN	-0.842771	0.239097	-0.141384	-0.141345	-0.474868	0.0384662	-0.643892	-0.132932	0.005795	0.143716	-0.558922	0.229687	0.18152
270	BCAP31	200837_at	27385	-0.0132312	-0.0266156	0.881227	0.573345	0.0722656	-0.263123	0.872237	0.463341	0.199102	0.858078	0.60497	0.257809	1.00351	0.0749016	0.306212	1.13913	1.0934	-0.176731	0.577547	0.240919	0.248373	0.516514	0.55827	0.627197	0.119995	0.0446203	-0.0554453	0.342614	0.550917	0.214328	0.805636	1.02247	NaN	0.129484	0.695392	0.040585	0.394011	0.509857	-0.918065	0.325736	-0.46514	0.255687	0.761283	0.331094	0.18508	0.61887
8	TIE1	204468_s_at	1109	-0.0667642	-0.34934	-0.221268	0.360321	-0.107186	-0.0709897	-0.119919	-0.182288	-0.0633398	0.0998558	-0.0596566	-0.132244	-0.198737	-0.330316	0.150439	-0.41857	0.0376192	-0.424385	0.163907	-0.119998	-0.185864	0.134404	-0.21769	-0.20412	0.298775	-0.362701	0.550214	-0.00730859	0.288723	0.443222	0.168694	-0.116874	NaN	0.0263628	0.129496	0.0675901	0.075811	0.0131175	0.06519	-0.0137081	0.136613	0.122761	0.267479	0.108092	0.0187157	0.102854
22	CDKN1C	213182_x_at	3167	0.0649386	-1.41547	-1.24823	-2.23017	0.532622	-1.45398	-0.132969	-1.24402	-1.23891	-1.26632	-1.29081	0.304163	-0.805043	-0.33901	-0.168872	-0.675547	1.71904	-0.552774	1.27013	-0.126332	0.109672	1.35498	-0.0156259	-2.12128	0.343757	-0.0927837	-1.3342	-0.212756	-0.0359605	-0.385247	1.44342	-0.653838	NaN	0.221527	0.306179	0.76532	0.44995	-0.0948881	-0.00794853	0.263239	0.559888	0.603986	0.849481	0.815029	1.15559	0.597908
23	CDKN1C	213183_s_at	3167	0.0649386	-1.41547	-1.24823	-2.23017	0.532622	-1.45398	-0.132969	-1.24402	-1.23891	-1.26632	-1.29081	0.304163	-0.805043	-0.33901	-0.168872	-0.675547	1.71904	-0.552774	1.27013	-0.126332	0.109672	1.35498	-0.0156259	-2.12128	0.343757	-0.0927837	-1.3342	-0.212756	-0.0359605	-0.385247	1.44342	-0.653838	NaN	0.221527	0.306179	0.76532	0.44995	-0.0948881	-0.00794853	0.263239	0.559888	0.603986	0.849481	0.815029	1.15559	0.597908
24	CDKN1C	213348_at	3167	0.0649386	-1.41547	-1.24823	-2.23017	0.532622	-1.45398	-0.132969	-1.24402	-1.23891	-1.26632	-1.29081	0.304163	-0.805043	-0.33901	-0.168872	-0.675547	1.71904	-0.552774	1.27013	-0.126332	0.109672	1.35498	-0.0156259	-2.12128	0.343757	-0.0927837	-1.3342	-0.212756	-0.0359605	-0.385247	1.44342	-0.653838	NaN	0.221527	0.306179	0.76532	0.44995	-0.0948881	-0.00794853	0.263239	0.559888	0.603986	0.849481	0.815029	1.15559	0.597908
25	CDKN1C	216894_x_at	3167	0.0649386	-1.41547	-1.24823	-2.23017	0.532622	-1.45398	-0.132969	-1.24402	-1.23891	-1.26632	-1.29081	0.304163	-0.805043	-0.33901	-0.168872	-0.675547	1.71904	-0.552774	1.27013	-0.126332	0.109672	1.35498	-0.0156259	-2.12128	0.343757	-0.0927837	-1.3342	-0.212756	-0.0359605	-0.385247	1.44342	-0.653838	NaN	0.221527	0.306179	0.76532	0.44995	-0.0948881	-0.00794853	0.263239	0.559888	0.603986	0.849481	0.815029	1.15559	0.597908
26	CDKN1C	219534_x_at	3167	0.0649386	-1.41547	-1.24823	-2.23017	0.532622	-1.45398	-0.132969	-1.24402	-1.23891	-1.26632	-1.29081	0.304163	-0.805043	-0.33901	-0.168872	-0.675547	1.71904	-0.552774	1.27013	-0.126332	0.109672	1.35498	-0.0156259	-2.12128	0.343757	-0.0927837	-1.3342	-0.212756	-0.0359605	-0.385247	1.44342	-0.653838	NaN	0.221527	0.306179	0.76532	0.44995	-0.0948881	-0.00794853	0.263239	0.559888	0.603986	0.849481	0.815029	1.15559	0.597908
53	SOSTDC1	213456_at	6335	-1.04206	-2.01976	-0.686733	-1.86327	0.284675	-1.49199	0.514279	-0.416583	0.786868	-0.0255727	0.674691	-0.873905	-0.0874223	0.911934	0.282914	-0.0964555	0.591722	1.62107	0.462626	0.118891	0.232737	-1.01841	-0.29064	0.497241	0.0330028	0.227335	-0.0409914	0.281926	-0.388608	0.291231	-0.315111	-0.0900906	NaN	0.242206	0.359963	0.548531	-0.0247935	-0.417151	0.742737	0.675198	0.873603	0.645848	1.11719	0.389565	-0.338156	0.424986
200	GPM6B	209167_at	21194	-1.18775	-1.43677	-0.830809	-0.812433	-2.55302	-0.808663	-1.30848	-2.07115	-1.71749	-0.310619	-0.209576	-0.0748102	-0.669049	-0.830422	-0.83141	0.455355	-1.76467	-0.205804	1.06988	2.20467	-0.316077	0.641513	0.732436	1.02983	0.222183	0.27097	-0.147812	0.220226	0.802436	1.14002	-0.25472	0.440442	NaN	0.11725	3.24582	2.13641	1.43729	1.18745	1.50881	0.199496	0.572295	-0.351922	-0.201217	0.104203	-0.332225	1.76227
201	GPM6B	209168_at	21194	-1.18775	-1.43677	-0.830809	-0.812433	-2.55302	-0.808663	-1.30848	-2.07115	-1.71749	-0.310619	-0.209576	-0.0748102	-0.669049	-0.830422	-0.83141	0.455355	-1.76467	-0.205804	1.06988	2.20467	-0.316077	0.641513	0.732436	1.02983	0.222183	0.27097	-0.147812	0.220226	0.802436	1.14002	-0.25472	0.440442	NaN	0.11725	3.24582	2.13641	1.43729	1.18745	1.50881	0.199496	0.572295	-0.351922	-0.201217	0.104203	-0.332225	1.76227
202	GPM6B	209169_at	21194	-1.18775	-1.43677	-0.830809	-0.812433	-2.55302	-0.808663	-1.30848	-2.07115	-1.71749	-0.310619	-0.209576	-0.0748102	-0.669049	-0.830422	-0.83141	0.455355	-1.76467	-0.205804	1.06988	2.20467	-0.316077	0.641513	0.732436	1.02983	0.222183	0.27097	-0.147812	0.220226	0.802436	1.14002	-0.25472	0.440442	NaN	0.11725	3.24582	2.13641	1.43729	1.18745	1.50881	0.199496	0.572295	-0.351922	-0.201217	0.104203	-0.332225	1.76227
203	GPM6B	209170_s_at	21194	-1.18775	-1.43677	-0.830809	-0.812433	-2.55302	-0.808663	-1.30848	-2.07115	-1.71749	-0.310619	-0.209576	-0.0748102	-0.669049	-0.830422	-0.83141	0.455355	-1.76467	-0.205804	1.06988	2.20467	-0.316077	0.641513	0.732436	1.02983	0.222183	0.27097	-0.147812	0.220226	0.802436	1.14002	-0.25472	0.440442	NaN	0.11725	3.24582	2.13641	1.43729	1.18745	1.50881	0.199496	0.572295	-0.351922	-0.201217	0.104203	-0.332225	1.76227
213	TBX5	207155_at	21876	0.0800402	-0.105348	0.30124	-0.503604	0.212208	-0.37069	0.0536642	0.208693	-0.194924	-0.132092	0.354895	0.0818395	0.137258	0.239595	0.355092	0.108745	0.262565	0.2658	0.366032	0.103567	-0.0970206	-0.262906	0.363804	-0.139219	0.190216	0.366906	0.120527	0.548237	0.258411	0.418814	0.0300211	0	NaN	0.109332	0.796867	1.21322	0.874733	0.388976	0.070968	0.603702	0.373093	1.03672	0.28447	-0.203042	-0.291168	0.73697
214	TBX5	240715_at	21876	0.0800402	-0.105348	0.30124	-0.503604	0.212208	-0.37069	0.0536642	0.208693	-0.194924	-0.132092	0.354895	0.0818395	0.137258	0.239595	0.355092	0.108745	0.262565	0.2658	0.366032	0.103567	-0.0970206	-0.262906	0.363804	-0.139219	0.190216	0.366906	0.120527	0.548237	0.258411	0.418814	0.0300211	0	NaN	0.109332	0.796867	1.21322	0.874733	0.388976	0.070968	0.603702	0.373093	1.03672	0.28447	-0.203042	-0.291168	0.73697
17	ATXN3	235240_at	2059	-2.39776	-1.11341	-1.63195	-0.713527	-0.659622	-1.67135	-1.01134	-1.16964	-1.13812	-1.09117	-1.49316	-1.5364	-0.328132	-1.78963	-0.273973	-1.75112	0.678348	0.118746	-0.552913	-2.81578	-1.16345	0.35028	1.66045	0.0634148	0.446717	1.83481	1.63892	1.27802	1.56494	1.57802	-0.410326	1.11446	NaN	-0.524729	0.0737073	-1.05589	-0.186507	-0.222129	-0.294708	-0.445303	-0.324179	-0.0118804	-1.14555	-0.453577	-1.08128	-0.361973
94	HSD3B7	222817_at	10818	-2.24698	-0.640333	-2.03012	-1.76563	-1.52584	-1.61567	-1.02359	-1.06774	-0.408294	1.54659	-0.351501	0.204695	-0.673297	1.15833	-1.00485	-1.23658	-0.796327	-1.59949	-0.868496	-0.727349	1.11476	0.546282	0.293545	0.712182	0.56097	0.919801	0.821693	4.01468	0.291654	1.60849	1.57163	0.455869	NaN	-0.604971	-1.40252	-0.512968	0.121949	-0.633356	-0.770972	-0.165861	-0.216806	-0.268626	-0.947892	-0.883657	-0.604131	-0.883657
47	FPR1	205119_s_at	5389	-0.130952	-0.318682	0.199991	0.194855	-1.1164	-1.42687	-0.77588	-0.300755	0.113759	0.900209	-0.713735	-0.530471	-0.511403	-0.287388	0.0837563	-0.252086	-0.0170492	-0.419625	0.272259	-0.0595786	-0.0505389	0.299676	0.0175142	-0.872453	0.466102	0.0147498	-0.0485397	-0.0157133	0.242453	0.143707	0.303085	0.245086	NaN	-0.52143	0.0900009	-0.174041	-0.519986	-0.402904	-0.188739	-0.227022	0.0819572	-0.741587	-0.562105	-0.256838	-0.477388	-0.875242
186	LILRA2	211100_x_at	19485	-1.07858	-1.35413	-1.94828	1.64583	-0.522952	-1.70938	-1.38633	-1.27996	-2.16891	-2.05703	-2.51604	-1.27184	-0.918624	0.134842	-1.27467	-0.30806	0.774946	-1.41166	-0.554776	-0.63622	0.732108	-0.485604	1.16805	-1.22701	-1.52305	-0.315784	-0.247531	-0.871327	-1.6604	-1.15573	-1.42259	0.370178	NaN	0.0344012	-0.26098	-1.38829	-1.35395	-1.6552	-0.457852	0.00227497	-0.251404	-1.0191	-1.00355	-0.658557	-1.41845	-0.944903
187	LILRA2	211101_x_at	19485	-1.07858	-1.35413	-1.94828	1.64583	-0.522952	-1.70938	-1.38633	-1.27996	-2.16891	-2.05703	-2.51604	-1.27184	-0.918624	0.134842	-1.27467	-0.30806	0.774946	-1.41166	-0.554776	-0.63622	0.732108	-0.485604	1.16805	-1.22701	-1.52305	-0.315784	-0.247531	-0.871327	-1.6604	-1.15573	-1.42259	0.370178	NaN	0.0344012	-0.26098	-1.38829	-1.35395	-1.6552	-0.457852	0.00227497	-0.251404	-1.0191	-1.00355	-0.658557	-1.41845	-0.944903
135	EMR3	210724_at	15775	-0.209498	-0.290732	-0.585448	-0.0232586	-0.515841	-0.752127	-0.216972	-1.27664	-0.466167	0.0443695	-0.89534	-1.22466	-1.50669	-0.546408	-0.494348	0.956585	-0.42724	1.01327	-0.564677	1.25232	0.673036	0.86277	-0.937338	0.445768	0.097738	0.00802531	-0.12413	-0.24241	0.329305	0.0239697	-0.110844	-0.1882	NaN	-0.406647	-0.224837	-0.5473	-0.238321	-0.40458	-0.332032	-0.172296	-0.216841	-0.164604	-0.714914	-0.4405	-0.766901	-0.719061
240	ZBED2	219836_at	24259	0.0282806	-3.30338	-4.06006	-2.20982	-3.2241	-0.779074	-1.758	-3.07353	-0.341322	-0.428448	-0.654865	-2.60644	-2.04547	-1.53061	-0.424528	0.17672	-0.0310847	-0.100913	0.377088	0.406745	-0.189364	0.0919153	0.317483	-0.107763	-0.108154	0.243982	-0.259502	0.293928	0.324657	0.266071	0.465366	-0.0191842	NaN	-0.546556	-1.69939	-0.498863	-0.324927	-0.919928	-0.391039	0.246482	-0.013203	-0.641686	-0.849878	-0.541559	-1.05644	-0.866434
247	ZBED2	219836_at	25281	0.0282806	-3.30338	-4.06006	-2.20982	-3.2241	-0.779074	-1.758	-3.07353	-0.341322	-0.428448	-0.654865	-2.60644	-2.04547	-1.53061	-0.424528	0.17672	-0.0310847	-0.100913	0.377088	0.406745	-0.189364	0.0919153	0.317483	-0.107763	-0.108154	0.243982	-0.259502	0.293928	0.324657	0.266071	0.465366	-0.0191842	NaN	-0.546556	-1.69939	-0.498863	-0.324927	-0.919928	-0.391039	0.246482	-0.013203	-0.641686	-0.849878	-0.541559	-1.05644	-0.866434
122	PVT1	1558290_a_at	13727	-1.25455	0.0384439	-0.790772	-0.200875	-0.085512	-0.157577	-0.806122	-0.501569	-0.864553	0.152579	-0.606917	-0.354156	-0.375861	0.171638	0.213913	0.135055	0.0810987	-0.742173	0.158057	0.61901	-0.592041	0.0703523	-0.410793	0.2313	-0.132085	0.134101	-0.213398	0.280678	0.0188244	0.0356662	-0.114506	0.140053	NaN	0.0497593	-0.012445	0.065189	0.00689164	0.0740727	0.00394068	0.00919905	0.01554	-0.0211986	0.0370176	-0.00750486	0.169956	0.129407
143	XDH	241994_at	16901	-2.26448	-0.968655	-0.545183	-0.992485	-0.987704	-0.882494	-0.350041	-0.397338	-0.253055	-0.0131092	0.0643044	-0.0587464	-0.123997	0.480102	0.582853	0.443393	0.178925	-0.47175	0.110794	0.29591	0.0566047	0.236273	0.395944	-0.570232	0.521265	0.293597	0.4632	0.265288	0.155602	0.631421	0.388653	0.441845	NaN	0.853938	0.482218	0.705261	-0.189806	0.560231	0.60036	-0.171726	-0.0165569	0.0519768	0.0322218	-1.39177	-0.264295	0.364093
262	XDH	241994_at	26730	-2.26448	-0.968655	-0.545183	-0.992485	-0.987704	-0.882494	-0.350041	-0.397338	-0.253055	-0.0131092	0.0643044	-0.0587464	-0.123997	0.480102	0.582853	0.443393	0.178925	-0.47175	0.110794	0.29591	0.0566047	0.236273	0.395944	-0.570232	0.521265	0.293597	0.4632	0.265288	0.155602	0.631421	0.388653	0.441845	NaN	0.853938	0.482218	0.705261	-0.189806	0.560231	0.60036	-0.171726	-0.0165569	0.0519768	0.0322218	-1.39177	-0.264295	0.364093
238	HDHD3	221256_s_at	23967	-2.52914	-2.16335	-0.912631	1.93762	-0.753294	0.505924	-0.660605	-0.707573	0.00454156	-2.08559	-0.946775	-1.17235	-1.72689	1.47083	-0.562802	-2.03656	-0.871212	-0.0237659	0.245424	-0.155535	1.13123	0.174549	-1.55604	0.0976002	-0.852237	-1.12518	0.126415	-0.367074	-2.06887	-0.64076	-0.454198	-0.760681	NaN	0.22655	-0.15306	0.440058	0.139275	0.45202	-0.374033	0.137012	0.0107268	-0.208872	0.0446269	0.143624	0.0822476	-0.441772
101	AKAP12	210517_s_at	12005	-0.947191	-0.67103	-0.73874	-0.706281	-0.471391	-0.168823	-0.323911	-0.502729	0.0229519	-1.12902	0.225999	-0.571188	-0.372531	-0.697746	-1.04461	0.165403	-1.39502	0.28797	-1.99953	0.0616502	0.261271	0.101064	-0.0980492	-0.0544009	0.282818	0.0785959	-0.135899	0.0522486	-0.22794	0.0920717	0.354899	-0.237221	NaN	-0.273305	-0.403744	0.836615	0.536082	0.355085	0.380484	-0.656181	0.458677	0.930006	-0.560689	-0.0816904	0.29441	0.981608
102	AKAP12	227529_s_at	12005	-0.947191	-0.67103	-0.73874	-0.706281	-0.471391	-0.168823	-0.323911	-0.502729	0.0229519	-1.12902	0.225999	-0.571188	-0.372531	-0.697746	-1.04461	0.165403	-1.39502	0.28797	-1.99953	0.0616502	0.261271	0.101064	-0.0980492	-0.0544009	0.282818	0.0785959	-0.135899	0.0522486	-0.22794	0.0920717	0.354899	-0.237221	NaN	-0.273305	-0.403744	0.836615	0.536082	0.355085	0.380484	-0.656181	0.458677	0.930006	-0.560689	-0.0816904	0.29441	0.981608
103	AKAP12	227530_at	12005	-0.947191	-0.67103	-0.73874	-0.706281	-0.471391	-0.168823	-0.323911	-0.502729	0.0229519	-1.12902	0.225999	-0.571188	-0.372531	-0.697746	-1.04461	0.165403	-1.39502	0.28797	-1.99953	0.0616502	0.261271	0.101064	-0.0980492	-0.0544009	0.282818	0.0785959	-0.135899	0.0522486	-0.22794	0.0920717	0.354899	-0.237221	NaN	-0.273305	-0.403744	0.836615	0.536082	0.355085	0.380484	-0.656181	0.458677	0.930006	-0.560689	-0.0816904	0.29441	0.981608
104	AKAP12	231067_s_at	12005	-0.947191	-0.67103	-0.73874	-0.706281	-0.471391	-0.168823	-0.323911	-0.502729	0.0229519	-1.12902	0.225999	-0.571188	-0.372531	-0.697746	-1.04461	0.165403	-1.39502	0.28797	-1.99953	0.0616502	0.261271	0.101064	-0.0980492	-0.0544009	0.282818	0.0785959	-0.135899	0.0522486	-0.22794	0.0920717	0.354899	-0.237221	NaN	-0.273305	-0.403744	0.836615	0.536082	0.355085	0.380484	-0.656181	0.458677	0.930006	-0.560689	-0.0816904	0.29441	0.981608
244	JAM3	212813_at	24582	-2.55953	-1.90981	-0.202137	-1.12463	-2.45763	-2.58058	-0.696937	-0.694137	-1.19136	-1.82563	-2.28452	-0.847518	-2.25823	-3.89319	-0.175077	-1.98078	-1.39327	-1.23797	-1.9726	-4.30315	2.94058	-0.862436	-0.607759	-1.53349	0.20403	-0.155273	-0.115593	0.764204	-1.38141	-0.727997	-1.13525	-0.603156	NaN	-0.0930719	3.6526	1.0975	0.3121	0.0721857	2.23117	0.406437	1.1779	1.29951	3.29197	0.639295	2.19317	2.92734
108	TBX2	205993_s_at	12106	0.413791	-0.173616	0.472863	-0.841712	-1.53514	-0.533482	-0.524052	-0.732615	-0.553923	-1.56904	-0.858197	-1.2126	-1.26835	-0.934305	-1.03504	-0.281573	-0.853044	-1.1809	-0.54847	-0.825839	0.2523	-0.743533	-0.603893	0.0928453	-0.926069	-0.39594	0.0657753	-0.466083	-0.571798	-0.377512	-1.80302	-1.34024	NaN	0.474323	1.11415	0.659591	0.745438	0.197061	0.344591	0.309697	-0.00597208	0.457422	1.28373	1.25453	1.92446	1.17526
109	TBX2	213417_at	12106	0.413791	-0.173616	0.472863	-0.841712	-1.53514	-0.533482	-0.524052	-0.732615	-0.553923	-1.56904	-0.858197	-1.2126	-1.26835	-0.934305	-1.03504	-0.281573	-0.853044	-1.1809	-0.54847	-0.825839	0.2523	-0.743533	-0.603893	0.0928453	-0.926069	-0.39594	0.0657753	-0.466083	-0.571798	-0.377512	-1.80302	-1.34024	NaN	0.474323	1.11415	0.659591	0.745438	0.197061	0.344591	0.309697	-0.00597208	0.457422	1.28373	1.25453	1.92446	1.17526
110	TBX2	40560_at	12106	0.413791	-0.173616	0.472863	-0.841712	-1.53514	-0.533482	-0.524052	-0.732615	-0.553923	-1.56904	-0.858197	-1.2126	-1.26835	-0.934305	-1.03504	-0.281573	-0.853044	-1.1809	-0.54847	-0.825839	0.2523	-0.743533	-0.603893	0.0928453	-0.926069	-0.39594	0.0657753	-0.466083	-0.571798	-0.377512	-1.80302	-1.34024	NaN	0.474323	1.11415	0.659591	0.745438	0.197061	0.344591	0.309697	-0.00597208	0.457422	1.28373	1.25453	1.92446	1.17526
58	STXBP6	220994_s_at	6937	0.537954	-1.38518	-1.13725	-1.11705	-1.74386	-2.02818	-0.701541	-1.62639	-2.03437	-1.95988	-1.9451	-1.74048	-3.11809	-2.85607	-2.25082	-0.109123	-1.08759	-0.783862	-0.160278	0.737419	-0.569685	0.220425	-0.146594	0.171269	-0.364214	0.0255161	-0.0377869	0.137263	0.403715	0.432252	0.224831	-0.102565	NaN	0.471489	1.57413	3.20125	0.835102	2.34364	2.91729	0.276302	1.09143	0.0864752	1.75737	0.466616	2.21954	3.1262
59	STXBP6	226462_at	6937	0.537954	-1.38518	-1.13725	-1.11705	-1.74386	-2.02818	-0.701541	-1.62639	-2.03437	-1.95988	-1.9451	-1.74048	-3.11809	-2.85607	-2.25082	-0.109123	-1.08759	-0.783862	-0.160278	0.737419	-0.569685	0.220425	-0.146594	0.171269	-0.364214	0.0255161	-0.0377869	0.137263	0.403715	0.432252	0.224831	-0.102565	NaN	0.471489	1.57413	3.20125	0.835102	2.34364	2.91729	0.276302	1.09143	0.0864752	1.75737	0.466616	2.21954	3.1262
60	STXBP6	230560_at	6937	0.537954	-1.38518	-1.13725	-1.11705	-1.74386	-2.02818	-0.701541	-1.62639	-2.03437	-1.95988	-1.9451	-1.74048	-3.11809	-2.85607	-2.25082	-0.109123	-1.08759	-0.783862	-0.160278	0.737419	-0.569685	0.220425	-0.146594	0.171269	-0.364214	0.0255161	-0.0377869	0.137263	0.403715	0.432252	0.224831	-0.102565	NaN	0.471489	1.57413	3.20125	0.835102	2.34364	2.91729	0.276302	1.09143	0.0864752	1.75737	0.466616	2.21954	3.1262
20	SOX17	219993_at	2924	-0.322708	-1.41019	-0.0889778	0.212985	-1.19034	-0.927239	-0.0413648	-0.855202	-1.34131	-1.47835	-0.950398	-1.18014	-0.316806	-0.292818	-1.62672	-0.227346	-0.0542794	1.57393	-0.57476	1.19487	-0.0408298	-0.0841798	-0.840285	-0.389847	-1.32317	-1.65699	-1.00936	0.74185	-1.00627	-0.493018	-0.0108878	-0.508628	NaN	0.406732	1.456	0.825901	0.991715	0.484845	1.41565	0.14938	1.1704	0.725231	1.10606	1.38592	2.47018	2.01688
21	SOX17	230943_at	2924	-0.322708	-1.41019	-0.0889778	0.212985	-1.19034	-0.927239	-0.0413648	-0.855202	-1.34131	-1.47835	-0.950398	-1.18014	-0.316806	-0.292818	-1.62672	-0.227346	-0.0542794	1.57393	-0.57476	1.19487	-0.0408298	-0.0841798	-0.840285	-0.389847	-1.32317	-1.65699	-1.00936	0.74185	-1.00627	-0.493018	-0.0108878	-0.508628	NaN	0.406732	1.456	0.825901	0.991715	0.484845	1.41565	0.14938	1.1704	0.725231	1.10606	1.38592	2.47018	2.01688
198	SOX17	219993_at	21189	-0.322708	-1.41019	-0.0889778	0.212985	-1.19034	-0.927239	-0.0413648	-0.855202	-1.34131	-1.47835	-0.950398	-1.18014	-0.316806	-0.292818	-1.62672	-0.227346	-0.0542794	1.57393	-0.57476	1.19487	-0.0408298	-0.0841798	-0.840285	-0.389847	-1.32317	-1.65699	-1.00936	0.74185	-1.00627	-0.493018	-0.0108878	-0.508628	NaN	0.406732	1.456	0.825901	0.991715	0.484845	1.41565	0.14938	1.1704	0.725231	1.10606	1.38592	2.47018	2.01688
199	SOX17	230943_at	21189	-0.322708	-1.41019	-0.0889778	0.212985	-1.19034	-0.927239	-0.0413648	-0.855202	-1.34131	-1.47835	-0.950398	-1.18014	-0.316806	-0.292818	-1.62672	-0.227346	-0.0542794	1.57393	-0.57476	1.19487	-0.0408298	-0.0841798	-0.840285	-0.389847	-1.32317	-1.65699	-1.00936	0.74185	-1.00627	-0.493018	-0.0108878	-0.508628	NaN	0.406732	1.456	0.825901	0.991715	0.484845	1.41565	0.14938	1.1704	0.725231	1.10606	1.38592	2.47018	2.01688
6	ABCA3	204343_at	985	-0.399905	-0.0196719	-2.31033	-1.62956	-1.58438	-3.54602	-0.400975	-2.0026	-2.27298	-1.1357	-2.48991	-0.38267	-1.61797	-3.05786	0.0444828	-0.218466	-1.78742	-1.72244	-1.58164	1.10355	-1.32447	-3.32305	-1.91364	-0.93835	-0.957068	-0.014245	-1.16354	-0.764963	-1.29419	-1.0988	0.427049	-1.64861	NaN	0.273287	2.26902	1.10304	1.34768	-0.613461	1.90292	-0.615003	1.67954	0.14172	2.36211	-0.0519048	2.9291	2.55946
169	CA3	204865_at	18675	-0.532699	-0.544467	-2.61758	-4.22757	-2.26673	-2.20985	-0.230379	-2.78831	-0.94683	-2.19694	-4.48726	-2.89206	-2.94534	-2.1304	-1.00985	-0.678477	-1.05136	-0.81558	-2.49486	-1.60504	-0.559222	-1.90037	-1.7828	-0.639863	-1.29	0.874178	-0.629525	-0.947568	-2.60465	-0.723537	-0.695686	-0.557361	NaN	0.88513	2.1297	2.52573	1.519	0.550476	1.93539	0.891672	0.744797	1.35745	0.373595	2.61694	4.48987	3.00227
220	CA3	204865_at	22264	-0.532699	-0.544467	-2.61758	-4.22757	-2.26673	-2.20985	-0.230379	-2.78831	-0.94683	-2.19694	-4.48726	-2.89206	-2.94534	-2.1304	-1.00985	-0.678477	-1.05136	-0.81558	-2.49486	-1.60504	-0.559222	-1.90037	-1.7828	-0.639863	-1.29	0.874178	-0.629525	-0.947568	-2.60465	-0.723537	-0.695686	-0.557361	NaN	0.88513	2.1297	2.52573	1.519	0.550476	1.93539	0.891672	0.744797	1.35745	0.373595	2.61694	4.48987	3.00227
43	CNTN6	207195_at	5233	-0.286586	-1.57049	-0.455157	-0.615477	-0.307238	-1.47094	-0.581835	-0.488008	0.058428	-1.32198	-0.305495	-0.252839	-0.512337	-0.974711	-0.18108	-0.188104	-0.895315	-0.21635	-0.584238	-0.0941122	0.0302544	0.359002	-0.295474	-0.621654	-0.536997	-0.424442	0.418349	-0.649602	-0.718291	-0.257305	-0.716074	-0.323637	NaN	0.332506	0.70582	0.661895	0.853828	0.0282711	0.494362	0.314345	0.854478	0.407871	-0.172307	0.311497	0.133995	0.311428
51	PDE8B	1554789_a_at	6313	-1.2426	-3.04832	-0.558363	-1.37592	-2.27069	-1.76854	-1.06872	-2.67593	-1.89762	-1.43656	-0.874333	-1.75888	0.986452	-2.80287	-1.5771	-1.17233	-0.359173	0.0636911	-2.339	-1.27457	0.109708	-1.30172	-0.831534	-2.02596	-0.317454	-1.67078	0.0343711	-0.0259423	-0.362428	-1.04642	-1.3549	-1.41589	NaN	0.465547	0.689001	0.994139	0.460517	0.109955	0.570252	0.332243	0.915743	0.355939	1.15407	0.789322	0.746753	0.373379
52	PDE8B	213228_at	6313	-1.2426	-3.04832	-0.558363	-1.37592	-2.27069	-1.76854	-1.06872	-2.67593	-1.89762	-1.43656	-0.874333	-1.75888	0.986452	-2.80287	-1.5771	-1.17233	-0.359173	0.0636911	-2.339	-1.27457	0.109708	-1.30172	-0.831534	-2.02596	-0.317454	-1.67078	0.0343711	-0.0259423	-0.362428	-1.04642	-1.3549	-1.41589	NaN	0.465547	0.689001	0.994139	0.460517	0.109955	0.570252	0.332243	0.915743	0.355939	1.15407	0.789322	0.746753	0.373379
130	CLEC14A	226244_at	14479	0.657151	-1.86108	-0.730989	0.176692	-1.61033	-0.783155	-0.299661	-1.10777	-1.71936	-0.62564	-0.200991	-1.07191	-0.549401	-1.11931	-1.04092	-1.11853	-0.931281	0.233412	-1.68412	-0.218055	0.460359	-0.454464	-0.961436	-1.62775	-1.51831	-1.40326	-0.192196	-0.868939	-0.152961	-1.12672	-1.09651	-0.203626	NaN	0.131712	0.829786	0.417515	-0.449577	0.886065	0.656308	0.649491	0.373128	0.259748	1.32802	0.988233	0.917238	0.65139
162	CLEC14A	226244_at	18409	0.657151	-1.86108	-0.730989	0.176692	-1.61033	-0.783155	-0.299661	-1.10777	-1.71936	-0.62564	-0.200991	-1.07191	-0.549401	-1.11931	-1.04092	-1.11853	-0.931281	0.233412	-1.68412	-0.218055	0.460359	-0.454464	-0.961436	-1.62775	-1.51831	-1.40326	-0.192196	-0.868939	-0.152961	-1.12672	-1.09651	-0.203626	NaN	0.131712	0.829786	0.417515	-0.449577	0.886065	0.656308	0.649491	0.373128	0.259748	1.32802	0.988233	0.917238	0.65139
97	LTC4S	206480_at	11331	0.288685	-0.58359	-1.18242	-2.56531	-2.33511	-2.58608	-2.35811	-2.68935	-2.75475	-2.01786	-3.10372	-2.00215	-3.18631	-2.56175	-1.76138	1.01476	-2.18766	1.16767	-2.89512	1.8861	0.478179	-2.51272	-2.54507	-3.13657	-1.28662	-2.7163	-2.02274	-2.75081	-1.72701	-2.13102	-1.32778	-0.194637	NaN	0.0956301	0.212171	0.825617	-0.164137	0.801073	0.625871	0.500811	0.292027	0.462946	0.994639	1.00978	0.753067	0.799361
141	LTC4S	206480_at	16442	0.288685	-0.58359	-1.18242	-2.56531	-2.33511	-2.58608	-2.35811	-2.68935	-2.75475	-2.01786	-3.10372	-2.00215	-3.18631	-2.56175	-1.76138	1.01476	-2.18766	1.16767	-2.89512	1.8861	0.478179	-2.51272	-2.54507	-3.13657	-1.28662	-2.7163	-2.02274	-2.75081	-1.72701	-2.13102	-1.32778	-0.194637	NaN	0.0956301	0.212171	0.825617	-0.164137	0.801073	0.625871	0.500811	0.292027	0.462946	0.994639	1.00978	0.753067	0.799361
82	LRRN3	209840_s_at	9757	-0.844483	-3.99305	-2.81693	-3.30179	-3.63116	-1.84778	-2.14664	-2.38223	-2.52886	-1.94489	-2.13238	-2.74823	-2.95416	-3.04799	-2.53727	0.498625	-1.78072	-0.0121198	-2.84817	-0.0668684	0.504678	0.237296	-1.9912	-2.1263	-1.39515	-3.43822	-3.82858	-2.16305	-2.27203	-2.55468	-0.14414	-2.72486	NaN	0.311059	0.216296	0.483026	0.447649	0.485416	0.35995	0.156842	0.481522	0.249321	0.586532	0.502725	-0.0678777	0.564385
83	LRRN3	209841_s_at	9757	-0.844483	-3.99305	-2.81693	-3.30179	-3.63116	-1.84778	-2.14664	-2.38223	-2.52886	-1.94489	-2.13238	-2.74823	-2.95416	-3.04799	-2.53727	0.498625	-1.78072	-0.0121198	-2.84817	-0.0668684	0.504678	0.237296	-1.9912	-2.1263	-1.39515	-3.43822	-3.82858	-2.16305	-2.27203	-2.55468	-0.14414	-2.72486	NaN	0.311059	0.216296	0.483026	0.447649	0.485416	0.35995	0.156842	0.481522	0.249321	0.586532	0.502725	-0.0678777	0.564385
209	CALCRL	206331_at	21325	-1.57039	-4.17653	-0.589612	-1.90701	-2.26263	-1.31908	-1.96334	-2.10044	-1.81777	-3.2636	-1.01509	-3.22837	-2.36918	-2.87969	-3.877	-0.716922	-1.84592	0.795817	-3.53027	2.07254	0.615197	-1.8082	-3.92898	-2.74427	-1.69281	-3.80335	-3.64234	-4.39911	-2.34444	-3.76292	-3.56748	-0.875098	NaN	0.194123	0.563622	0.819286	-0.345196	0.322201	0.566567	-0.19193	0.372526	0.522695	1.02251	1.18875	0.470388	0.625715
210	CALCRL	210815_s_at	21325	-1.57039	-4.17653	-0.589612	-1.90701	-2.26263	-1.31908	-1.96334	-2.10044	-1.81777	-3.2636	-1.01509	-3.22837	-2.36918	-2.87969	-3.877	-0.716922	-1.84592	0.795817	-3.53027	2.07254	0.615197	-1.8082	-3.92898	-2.74427	-1.69281	-3.80335	-3.64234	-4.39911	-2.34444	-3.76292	-3.56748	-0.875098	NaN	0.194123	0.563622	0.819286	-0.345196	0.322201	0.566567	-0.19193	0.372526	0.522695	1.02251	1.18875	0.470388	0.625715
211	CALCRL	234996_at	21325	-1.57039	-4.17653	-0.589612	-1.90701	-2.26263	-1.31908	-1.96334	-2.10044	-1.81777	-3.2636	-1.01509	-3.22837	-2.36918	-2.87969	-3.877	-0.716922	-1.84592	0.795817	-3.53027	2.07254	0.615197	-1.8082	-3.92898	-2.74427	-1.69281	-3.80335	-3.64234	-4.39911	-2.34444	-3.76292	-3.56748	-0.875098	NaN	0.194123	0.563622	0.819286	-0.345196	0.322201	0.566567	-0.19193	0.372526	0.522695	1.02251	1.18875	0.470388	0.625715
105	EDNRB	204271_s_at	12077	-1.90408	-4.10556	-2.60655	-3.34665	-2.53484	-4.43864	-1.59644	-2.96032	-2.97518	-2.32327	-5.37565	-1.35586	-4.81716	-4.89869	-5.45613	-1.95225	-2.5664	-1.72744	-5.39805	-0.90441	-1.19177	-3.05646	-5.06776	-4.15221	-4.26302	-4.51142	-4.86183	-5.64808	-4.07229	-4.9952	-4.40472	-4.00124	NaN	-0.0199775	-0.290745	0.382666	0.651091	3.19251	-0.105144	0.236188	0.0597065	0.165186	-0.911745	-1.04939	0.122514	0.292345
106	EDNRB	204273_at	12077	-1.90408	-4.10556	-2.60655	-3.34665	-2.53484	-4.43864	-1.59644	-2.96032	-2.97518	-2.32327	-5.37565	-1.35586	-4.81716	-4.89869	-5.45613	-1.95225	-2.5664	-1.72744	-5.39805	-0.90441	-1.19177	-3.05646	-5.06776	-4.15221	-4.26302	-4.51142	-4.86183	-5.64808	-4.07229	-4.9952	-4.40472	-4.00124	NaN	-0.0199775	-0.290745	0.382666	0.651091	3.19251	-0.105144	0.236188	0.0597065	0.165186	-0.911745	-1.04939	0.122514	0.292345
107	EDNRB	206701_x_at	12077	-1.90408	-4.10556	-2.60655	-3.34665	-2.53484	-4.43864	-1.59644	-2.96032	-2.97518	-2.32327	-5.37565	-1.35586	-4.81716	-4.89869	-5.45613	-1.95225	-2.5664	-1.72744	-5.39805	-0.90441	-1.19177	-3.05646	-5.06776	-4.15221	-4.26302	-4.51142	-4.86183	-5.64808	-4.07229	-4.9952	-4.40472	-4.00124	NaN	-0.0199775	-0.290745	0.382666	0.651091	3.19251	-0.105144	0.236188	0.0597065	0.165186	-0.911745	-1.04939	0.122514	0.292345
232	MME	203435_s_at	23250	-1.59662	-3.49575	-2.27939	-2.11815	-1.47314	-2.51539	-2.05728	-2.60475	-2.27449	-3.19867	-2.24372	-3.75582	-4.16643	-4.43065	-4.40791	-1.45681	-3.94712	-1.64778	-4.68624	-0.0789484	0.274977	-2.78034	-4.20431	-4.11353	-3.0639	-4.76891	-2.95344	-4.26272	-4.64763	-4.62689	-4.40061	-2.83582	NaN	-0.465191	-0.495029	0.639392	-0.0883685	0.142822	-0.216319	-0.0207051	0.181487	-0.439708	0.356298	-0.528696	-1.1805	0.185172
78	SERPING1	200986_at	9004	-0.405666	-2.29401	-1.61449	-1.09371	-1.85438	-1.02156	-0.7181	-0.761666	-0.764969	-1.22656	-0.904366	-1.0278	-2.24176	-2.21078	-1.3792	-0.827684	-1.56229	-0.876805	-1.55228	-2.54725	1.52313	-1.68439	-0.619916	-0.356761	-0.159959	0.252583	-0.0637937	0.279697	-0.77778	-0.640575	-0.197645	-1.25352	NaN	0.519915	0.796411	1.14336	0.93213	1.45864	1.04284	0.403811	0.703567	0.944957	1.17497	0.924558	1.22751	0.863329
46	SPARCL1	200795_at	5358	0.0537	-2.31336	-2.42846	-1.4354	-3.45734	-1.79017	-0.559027	-0.890322	-0.655014	-0.853688	-1.61949	-1.08334	-1.54659	-2.14163	-1.9133	-2.33321	-1.44848	-0.0790687	-3.65256	-3.89969	0.574567	-1.71375	-0.614075	-0.474762	-0.317791	-0.406623	0.169786	-0.523705	-1.24547	-0.610391	-1.24892	-1.39199	NaN	0.174236	0.531951	0.486744	0.36793	0.818164	0.444831	0.199429	0.505641	0.416651	0.127445	0.764563	0.608998	0.252905
184	SPARCL1	200795_at	19467	0.0537	-2.31336	-2.42846	-1.4354	-3.45734	-1.79017	-0.559027	-0.890322	-0.655014	-0.853688	-1.61949	-1.08334	-1.54659	-2.14163	-1.9133	-2.33321	-1.44848	-0.0790687	-3.65256	-3.89969	0.574567	-1.71375	-0.614075	-0.474762	-0.317791	-0.406623	0.169786	-0.523705	-1.24547	-0.610391	-1.24892	-1.39199	NaN	0.174236	0.531951	0.486744	0.36793	0.818164	0.444831	0.199429	0.505641	0.416651	0.127445	0.764563	0.608998	0.252905
251	EFEMP1	201842_s_at	25690	-1.3607	-2.305	-2.49433	-2.68291	-2.24045	-1.73747	-1.39521	-1.41386	-0.656808	-1.39802	-1.45387	-2.10385	-1.2994	-2.14575	-0.936022	-2.1195	-1.57004	-0.0149531	-0.619133	-3.37567	0.548702	-3.04936	-1.52523	-1.31686	-0.624253	0.09965	0.201953	-0.935578	-0.980139	-0.420086	-1.0106	-1.59525	NaN	0.52934	-0.788467	1.50938	0.699155	0.906244	1.03101	0.285834	0.951619	0.483246	0.47794	2.06975	-0.781117	1.68008
252	EFEMP1	201843_s_at	25690	-1.3607	-2.305	-2.49433	-2.68291	-2.24045	-1.73747	-1.39521	-1.41386	-0.656808	-1.39802	-1.45387	-2.10385	-1.2994	-2.14575	-0.936022	-2.1195	-1.57004	-0.0149531	-0.619133	-3.37567	0.548702	-3.04936	-1.52523	-1.31686	-0.624253	0.09965	0.201953	-0.935578	-0.980139	-0.420086	-1.0106	-1.59525	NaN	0.52934	-0.788467	1.50938	0.699155	0.906244	1.03101	0.285834	0.951619	0.483246	0.47794	2.06975	-0.781117	1.68008
92	MAP2	225540_at	10484	-0.0573811	-0.759295	-0.480275	0.0306352	-0.128415	-0.232453	-0.0435334	-0.621717	-0.341593	-0.590157	-0.749229	-0.38021	-0.487363	-0.439873	-0.843203	-0.14682	0.185261	-0.493845	-0.532899	-0.436067	-0.325078	0.193876	-0.896943	-1.4465	-0.654543	0.124736	0.531973	-0.628959	-0.243672	-0.440992	1.6439	-0.187386	NaN	0.336604	0.35931	0.747341	-0.310767	0.821554	0.507084	0.557517	0.168441	0.465565	0.627179	0.847034	0.841298	0.569127
265	RORA	226682_at	27108	-0.269198	-0.311512	-0.351375	-0.512892	-0.333989	-0.329208	-0.232575	-0.188679	-0.325585	0.10988	-0.238681	-0.164926	-0.153581	-0.141938	-0.13577	-0.336505	-0.0847456	-0.832498	-0.147998	-0.204035	-0.173433	-0.284134	-0.28126	-0.224048	-0.611881	-0.0358281	0.015947	0.0794392	-0.157309	0.000646563	0.107702	0.242582	NaN	0.891709	0.141216	0.621775	-0.493649	0.720277	0.383217	0.19512	0.053773	-0.0288334	-0.0158193	0.860614	0.764435	0.586443
266	RORA	235567_at	27108	-0.269198	-0.311512	-0.351375	-0.512892	-0.333989	-0.329208	-0.232575	-0.188679	-0.325585	0.10988	-0.238681	-0.164926	-0.153581	-0.141938	-0.13577	-0.336505	-0.0847456	-0.832498	-0.147998	-0.204035	-0.173433	-0.284134	-0.28126	-0.224048	-0.611881	-0.0358281	0.015947	0.0794392	-0.157309	0.000646563	0.107702	0.242582	NaN	0.891709	0.141216	0.621775	-0.493649	0.720277	0.383217	0.19512	0.053773	-0.0288334	-0.0158193	0.860614	0.764435	0.586443
267	RORA	236266_at	27108	-0.269198	-0.311512	-0.351375	-0.512892	-0.333989	-0.329208	-0.232575	-0.188679	-0.325585	0.10988	-0.238681	-0.164926	-0.153581	-0.141938	-0.13577	-0.336505	-0.0847456	-0.832498	-0.147998	-0.204035	-0.173433	-0.284134	-0.28126	-0.224048	-0.611881	-0.0358281	0.015947	0.0794392	-0.157309	0.000646563	0.107702	0.242582	NaN	0.891709	0.141216	0.621775	-0.493649	0.720277	0.383217	0.19512	0.053773	-0.0288334	-0.0158193	0.860614	0.764435	0.586443
41	ENG	201809_s_at	5093	-1.2453	-1.16842	-0.192834	-0.714055	0.130717	-0.176353	-0.361681	-0.00611844	-0.0986314	-2.1995	-0.205644	-0.980432	-0.945063	-0.888705	-1.24454	-1.89455	-1.2225	0.11988	-0.651754	-0.331036	0.660914	-0.839913	-1.42707	-0.930626	-0.46508	0.191807	-0.423254	-2.03291	-0.700101	-1.73458	-1.94381	-0.0662144	NaN	0.197798	0.0624319	0.316816	0.127678	0.458444	0.455277	0.126325	0.254327	0.516875	0.484737	0.946092	0.727237	0.0814443
93	RGS5	209071_s_at	10523	-1.45462	-2.27451	-0.798606	-0.79126	0.17441	1.06895	-1.47943	0.0899336	0.171844	-2.25116	0.682128	0.0849086	-2.39228	-0.203811	-1.90064	-2.63204	-1.30266	-0.0224428	-1.85814	0.316087	0.810426	0.0242436	-1.87779	-0.662174	0.00550859	-0.187153	0.188235	-1.60594	-2.38953	-2.04763	-1.00231	-0.766291	NaN	0.157982	0.619809	0.784585	0.807127	0.380565	0.903278	0.325067	0.621086	0.703009	0.902328	0.875633	0.336313	0.885181
117	RPS6KA2	212912_at	13126	-0.305155	-0.75404	-0.166319	-0.829244	-0.623499	0.491185	-0.279487	-0.264229	-0.154936	-1.30354	0.226825	-0.527116	-0.4465	-0.911813	-1.04776	-1.04379	-1.10544	0.56234	-0.826007	0.0872552	-0.69993	-0.294971	-0.0599719	-0.402193	-0.55101	-0.181815	-0.560619	-0.91994	-0.431437	-0.649998	-1.11149	1.72085	NaN	-0.0837954	0.305118	0.886714	0.475852	0.609335	0.241629	0.139206	0.0106976	0.382111	0.600544	0.445801	0.57185	0.553237
112	RAB37	228113_at	12373	-0.152743	-0.612552	-1.39798	-0.93493	-1.05265	-1.80977	-0.974594	-1.67771	-2.04891	-1.10551	-1.78616	-0.726923	-1.13512	-0.899763	-1.183	-3.74419	-3.13679	-3.78805	0.327688	1.5266	-0.523083	-3.82891	-1.466	0.395085	-0.0950602	0.380687	-0.271604	0.0180484	0.189654	0.175166	0.033938	-0.00387547	NaN	0.317974	-0.34718	1.53789	0.795843	0.207283	1.17181	-0.0669113	0.317792	0.376625	0.573608	2.02024	1.62893	1.32086
207	CYGB	226632_at	21285	0.353641	0.216771	-0.400544	-0.460861	-0.207539	-0.103677	-0.187642	-0.436971	-0.0136356	-0.366431	-0.337858	-0.615067	-0.170199	0.0482733	-0.360648	-1.1452	-0.541066	-0.555843	-0.225748	0.66301	-0.329124	-0.551161	-0.293343	-0.377814	-0.347601	0.0625028	-0.146061	0.264284	-0.368083	-0.360021	-0.863343	-0.371187	NaN	0.218201	-0.997037	0.644432	0.412012	0.571075	0.243334	0.0694908	0.0548848	0.287008	0.34683	0.0639049	0.726689	0.260598
226	CLEC4E	219859_at	22949	-0.336087	-0.396479	-0.868344	0.0766923	-0.655609	-0.61187	-0.405555	-0.259114	-0.825196	-0.23327	-0.761347	-0.179832	-0.478467	-0.301042	-0.162129	-0.697692	-0.520565	-0.62597	-0.190334	-0.726596	-0.801446	0.230776	-0.512813	-0.416321	-0.796949	-0.449992	0.280209	-0.569029	-0.543181	-1.3159	-0.60182	-0.055718	NaN	0.210772	0.4307	0.465711	0.00323251	-0.100214	0.272391	0.335701	-0.00964129	-0.140641	-0.0444496	0.476983	0.11227	0.152296
233	ACVRL1	210838_s_at	23587	-1.73124	-1.36992	-1.76461	-0.667806	-0.688936	-0.652466	-1.27839	-0.284019	-2.08421	-1.45307	-1.90388	-1.73615	-1.33084	-0.673134	-2.19159	-2.36203	0.0123313	-2.90107	-0.748275	0.268932	-2.04878	-0.386111	-0.6496	-1.0654	-0.0534833	-0.284322	-0.363778	-0.39004	-0.289677	-0.458184	-1.85154	0.383641	NaN	0.0901752	0.38148	0.578881	0.299779	1.08047	1.07463	-0.215971	-0.0364521	0.135116	0.168049	0.353789	0.410169	0.40604
234	ACVRL1	226950_at	23587	-1.73124	-1.36992	-1.76461	-0.667806	-0.688936	-0.652466	-1.27839	-0.284019	-2.08421	-1.45307	-1.90388	-1.73615	-1.33084	-0.673134	-2.19159	-2.36203	0.0123313	-2.90107	-0.748275	0.268932	-2.04878	-0.386111	-0.6496	-1.0654	-0.0534833	-0.284322	-0.363778	-0.39004	-0.289677	-0.458184	-1.85154	0.383641	NaN	0.0901752	0.38148	0.578881	0.299779	1.08047	1.07463	-0.215971	-0.0364521	0.135116	0.168049	0.353789	0.410169	0.40604
19	APOLD1	221031_s_at	2820	-0.69388	-2.69565	-1.85376	-1.92549	-4.01872	-1.2756	-1.63833	-1.58918	-2.18677	-0.538232	-1.74972	-1.10287	-2.5582	1.67892	-2.25621	-4.15915	-3.00413	-4.16667	-2.34259	0.0710786	1.36521	-2.55255	-1.86286	-1.63127	-0.93843	-0.926153	-0.103022	-0.865301	-1.6615	-0.319165	-1.99598	-3.50661	NaN	0.215571	0.207532	0.130667	-0.0176071	0.343357	0.237878	0.0350057	0.308022	0.301474	0.259185	0.515085	0.270934	0.0656026
90	SLC2A3	202498_s_at	10269	-1.02723	-0.387976	-1.03876	0.039222	-0.228064	-0.50649	-1.17072	-0.698507	-1.06191	-1.89607	-0.956343	-1.79758	-1.44165	-1.507	-1.27471	-1.26164	-1.69275	-2.3755	-1.58531	1.48623	1.67412	-1.75388	-1.19606	-2.75982	-0.238288	-0.586384	-0.0175889	-0.289586	-1.56152	-1.18375	-1.87326	-2.7758	NaN	-1.8378	-0.574666	-0.17852	-1.04527	0.510207	-0.221738	-0.021248	0.265329	-0.0752529	0.153184	-0.650214	-0.520206	0.466234
196	SLC2A3	202498_s_at	20926	-1.02723	-0.387976	-1.03876	0.039222	-0.228064	-0.50649	-1.17072	-0.698507	-1.06191	-1.89607	-0.956343	-1.79758	-1.44165	-1.507	-1.27471	-1.26164	-1.69275	-2.3755	-1.58531	1.48623	1.67412	-1.75388	-1.19606	-2.75982	-0.238288	-0.586384	-0.0175889	-0.289586	-1.56152	-1.18375	-1.87326	-2.7758	NaN	-1.8378	-0.574666	-0.17852	-1.04527	0.510207	-0.221738	-0.021248	0.265329	-0.0752529	0.153184	-0.650214	-0.520206	0.466234
79	CSF3R	1553297_a_at	9035	-0.235167	0.506782	-0.685967	-0.030713	0.0986056	-1.64811	-1.16212	-2.06936	-0.781018	-0.825878	-1.97365	-0.157583	-0.510571	-0.894851	0.196079	-1.22895	-1.20053	-0.676462	-0.982967	-0.816409	0.189871	-0.569575	-1.11914	-1.82853	0.266665	-1.12524	-0.196214	-0.6517	-1.46613	-0.329034	-2.23469	-0.586272	NaN	-0.015973	-1.00319	0.418858	0.248454	-0.255453	-0.482339	0.392132	0.493332	0.041275	0.147415	0.366661	0.415849	-0.169174
80	CSF3R	203591_s_at	9035	-0.235167	0.506782	-0.685967	-0.030713	0.0986056	-1.64811	-1.16212	-2.06936	-0.781018	-0.825878	-1.97365	-0.157583	-0.510571	-0.894851	0.196079	-1.22895	-1.20053	-0.676462	-0.982967	-0.816409	0.189871	-0.569575	-1.11914	-1.82853	0.266665	-1.12524	-0.196214	-0.6517	-1.46613	-0.329034	-2.23469	-0.586272	NaN	-0.015973	-1.00319	0.418858	0.248454	-0.255453	-0.482339	0.392132	0.493332	0.041275	0.147415	0.366661	0.415849	-0.169174
182	MMRN2	219091_s_at	19358	0.0993264	-2.29501	0.303406	-2.98479	-1.01911	-2.46256	0.65162	-2.05317	0.436575	-1.00752	-3.80652	-2.11357	0.453656	-3.22539	-3.42937	-2.70084	-1.75559	-0.665166	-0.451711	-2.10492	-1.04858	-2.67951	-0.656448	-0.760283	-0.867409	-0.99134	0.457345	-2.31705	0.461363	-1.25063	-3.07872	-1.66655	NaN	0.0912225	0.581323	0.369263	0.218021	0.399857	0.390406	-0.0539479	0.351622	0.573073	0.156643	0.089391	0.0568277	-0.694524
183	MMRN2	236262_at	19358	0.0993264	-2.29501	0.303406	-2.98479	-1.01911	-2.46256	0.65162	-2.05317	0.436575	-1.00752	-3.80652	-2.11357	0.453656	-3.22539	-3.42937	-2.70084	-1.75559	-0.665166	-0.451711	-2.10492	-1.04858	-2.67951	-0.656448	-0.760283	-0.867409	-0.99134	0.457345	-2.31705	0.461363	-1.25063	-3.07872	-1.66655	NaN	0.0912225	0.581323	0.369263	0.218021	0.399857	0.390406	-0.0539479	0.351622	0.573073	0.156643	0.089391	0.0568277	-0.694524
222	MMRN2	219091_s_at	22515	0.0993264	-2.29501	0.303406	-2.98479	-1.01911	-2.46256	0.65162	-2.05317	0.436575	-1.00752	-3.80652	-2.11357	0.453656	-3.22539	-3.42937	-2.70084	-1.75559	-0.665166	-0.451711	-2.10492	-1.04858	-2.67951	-0.656448	-0.760283	-0.867409	-0.99134	0.457345	-2.31705	0.461363	-1.25063	-3.07872	-1.66655	NaN	0.0912225	0.581323	0.369263	0.218021	0.399857	0.390406	-0.0539479	0.351622	0.573073	0.156643	0.089391	0.0568277	-0.694524
223	MMRN2	236262_at	22515	0.0993264	-2.29501	0.303406	-2.98479	-1.01911	-2.46256	0.65162	-2.05317	0.436575	-1.00752	-3.80652	-2.11357	0.453656	-3.22539	-3.42937	-2.70084	-1.75559	-0.665166	-0.451711	-2.10492	-1.04858	-2.67951	-0.656448	-0.760283	-0.867409	-0.99134	0.457345	-2.31705	0.461363	-1.25063	-3.07872	-1.66655	NaN	0.0912225	0.581323	0.369263	0.218021	0.399857	0.390406	-0.0539479	0.351622	0.573073	0.156643	0.089391	0.0568277	-0.694524
88	ICAM2	204683_at	10199	-0.483256	-1.77103	-0.995547	-0.792553	-1.13288	-1.05023	-0.735634	-1.2824	-1.40112	-1.6556	-1.73368	-0.810508	-2.01962	-1.4552	-1.96516	-1.6154	-1.48952	-0.776768	-2.44682	0.869711	0.887567	-0.41605	0.123861	-1.5873	-2.41896	-0.801041	-0.00938141	-0.833801	-1.4452	-1.49032	-1.62264	-1.32848	NaN	0.124347	-1.13927	0.744422	0.858052	-0.093634	0.0451138	-0.114751	0.652819	0.152421	-0.0216292	-0.107144	0.0551073	-0.158395
89	ICAM2	213620_s_at	10199	-0.483256	-1.77103	-0.995547	-0.792553	-1.13288	-1.05023	-0.735634	-1.2824	-1.40112	-1.6556	-1.73368	-0.810508	-2.01962	-1.4552	-1.96516	-1.6154	-1.48952	-0.776768	-2.44682	0.869711	0.887567	-0.41605	0.123861	-1.5873	-2.41896	-0.801041	-0.00938141	-0.833801	-1.4452	-1.49032	-1.62264	-1.32848	NaN	0.124347	-1.13927	0.744422	0.858052	-0.093634	0.0451138	-0.114751	0.652819	0.152421	-0.0216292	-0.107144	0.0551073	-0.158395
55	S100A3	206027_at	6602	-1.29999	-3.88478	-0.941364	-0.751715	-0.75317	-1.80425	-0.848129	-1.32787	-0.320778	-0.785209	-1.80981	-1.27468	-1.74492	-1.41686	-3.19729	-0.191235	-1.86475	-1.14213	-1.91064	0.195466	-0.542635	-0.507079	-2.29395	-0.546057	-0.356087	-1.31576	0.405374	-1.88479	-2.08636	-2.50976	-2.81832	0.0419084	NaN	-0.139249	-0.319475	0.0708548	0.077652	-0.0117085	-0.206843	-0.0936306	0.128851	0.201401	0.0423234	0.0304994	0.0709371	0.308557
171	RHOJ	1555233_at	18774	-0.582458	-2.86747	-0.894519	-2.34377	-2.18487	-1.12704	-1.36756	-1.39043	-0.558913	-2.26697	-1.11659	-2.29576	-2.71658	-1.82087	-3.58454	-2.28681	-1.64747	-0.608826	-2.37914	-0.0377931	0.346134	-1.25917	-1.68299	-1.3533	-0.62939	-0.79381	0.350947	-1.03861	-2.30157	-2.18604	-3.33956	-1.64384	NaN	0.0520179	-0.452952	-1.36297	-0.783086	-2.81507	-0.269779	0.314322	0.0733433	-1.03849	0.721087	0.223831	0.291828	-1.28182
172	RHOJ	1555234_a_at	18774	-0.582458	-2.86747	-0.894519	-2.34377	-2.18487	-1.12704	-1.36756	-1.39043	-0.558913	-2.26697	-1.11659	-2.29576	-2.71658	-1.82087	-3.58454	-2.28681	-1.64747	-0.608826	-2.37914	-0.0377931	0.346134	-1.25917	-1.68299	-1.3533	-0.62939	-0.79381	0.350947	-1.03861	-2.30157	-2.18604	-3.33956	-1.64384	NaN	0.0520179	-0.452952	-1.36297	-0.783086	-2.81507	-0.269779	0.314322	0.0733433	-1.03849	0.721087	0.223831	0.291828	-1.28182
173	RHOJ	235131_at	18774	-0.582458	-2.86747	-0.894519	-2.34377	-2.18487	-1.12704	-1.36756	-1.39043	-0.558913	-2.26697	-1.11659	-2.29576	-2.71658	-1.82087	-3.58454	-2.28681	-1.64747	-0.608826	-2.37914	-0.0377931	0.346134	-1.25917	-1.68299	-1.3533	-0.62939	-0.79381	0.350947	-1.03861	-2.30157	-2.18604	-3.33956	-1.64384	NaN	0.0520179	-0.452952	-1.36297	-0.783086	-2.81507	-0.269779	0.314322	0.0733433	-1.03849	0.721087	0.223831	0.291828	-1.28182
174	RHOJ	235489_at	18774	-0.582458	-2.86747	-0.894519	-2.34377	-2.18487	-1.12704	-1.36756	-1.39043	-0.558913	-2.26697	-1.11659	-2.29576	-2.71658	-1.82087	-3.58454	-2.28681	-1.64747	-0.608826	-2.37914	-0.0377931	0.346134	-1.25917	-1.68299	-1.3533	-0.62939	-0.79381	0.350947	-1.03861	-2.30157	-2.18604	-3.33956	-1.64384	NaN	0.0520179	-0.452952	-1.36297	-0.783086	-2.81507	-0.269779	0.314322	0.0733433	-1.03849	0.721087	0.223831	0.291828	-1.28182
175	RHOJ	238905_at	18774	-0.582458	-2.86747	-0.894519	-2.34377	-2.18487	-1.12704	-1.36756	-1.39043	-0.558913	-2.26697	-1.11659	-2.29576	-2.71658	-1.82087	-3.58454	-2.28681	-1.64747	-0.608826	-2.37914	-0.0377931	0.346134	-1.25917	-1.68299	-1.3533	-0.62939	-0.79381	0.350947	-1.03861	-2.30157	-2.18604	-3.33956	-1.64384	NaN	0.0520179	-0.452952	-1.36297	-0.783086	-2.81507	-0.269779	0.314322	0.0733433	-1.03849	0.721087	0.223831	0.291828	-1.28182
176	RHOJ	238906_s_at	18774	-0.582458	-2.86747	-0.894519	-2.34377	-2.18487	-1.12704	-1.36756	-1.39043	-0.558913	-2.26697	-1.11659	-2.29576	-2.71658	-1.82087	-3.58454	-2.28681	-1.64747	-0.608826	-2.37914	-0.0377931	0.346134	-1.25917	-1.68299	-1.3533	-0.62939	-0.79381	0.350947	-1.03861	-2.30157	-2.18604	-3.33956	-1.64384	NaN	0.0520179	-0.452952	-1.36297	-0.783086	-2.81507	-0.269779	0.314322	0.0733433	-1.03849	0.721087	0.223831	0.291828	-1.28182
177	RHOJ	243481_at	18774	-0.582458	-2.86747	-0.894519	-2.34377	-2.18487	-1.12704	-1.36756	-1.39043	-0.558913	-2.26697	-1.11659	-2.29576	-2.71658	-1.82087	-3.58454	-2.28681	-1.64747	-0.608826	-2.37914	-0.0377931	0.346134	-1.25917	-1.68299	-1.3533	-0.62939	-0.79381	0.350947	-1.03861	-2.30157	-2.18604	-3.33956	-1.64384	NaN	0.0520179	-0.452952	-1.36297	-0.783086	-2.81507	-0.269779	0.314322	0.0733433	-1.03849	0.721087	0.223831	0.291828	-1.28182
42	ABLIM1	200965_s_at	5106	-0.618993	-1.35288	-2.32941	-1.47379	-1.69082	-2.78826	-1.20514	-2.39198	-1.28157	-1.20796	-0.913544	-0.857852	-0.750486	-0.326281	-1.93183	-2.40326	-1.32759	-0.0201437	-1.79838	-1.52492	-2.26731	0.165808	-0.405852	-1.34631	-1.03647	-1.42974	-0.0982719	-1.16694	-0.0773531	-1.05995	-1.55716	-1.16309	NaN	0.212503	-0.777366	0.107231	0.818727	0.0600329	-0.414966	-0.17785	0.164258	0.546632	0.786712	0.182495	0.0482272	-0.430142
86	CYYR1	228665_at	10164	0.898088	-1.6491	-1.41099	-2.08339	-1.7237	-2.90558	-1.41484	-1.59841	-1.48514	-1.32544	-2.29168	-1.9382	-2.1782	-2.89863	-2.70272	-3.28422	-2.52935	-2.89342	-0.426909	-2.71106	0.0296048	0.358139	-2.53695	-2.79378	-3.07996	-4.39995	-3.38088	-3.88291	-1.11609	-2.27433	-1.21314	-2.82272	NaN	-1.59912	-1.3871	-0.850877	-0.764171	-0.174788	0.482503	-1.36672	0.508738	-1.55436	0.687909	-0.334315	0.267546	1.65316
87	CYYR1	235044_at	10164	0.898088	-1.6491	-1.41099	-2.08339	-1.7237	-2.90558	-1.41484	-1.59841	-1.48514	-1.32544	-2.29168	-1.9382	-2.1782	-2.89863	-2.70272	-3.28422	-2.52935	-2.89342	-0.426909	-2.71106	0.0296048	0.358139	-2.53695	-2.79378	-3.07996	-4.39995	-3.38088	-3.88291	-1.11609	-2.27433	-1.21314	-2.82272	NaN	-1.59912	-1.3871	-0.850877	-0.764171	-0.174788	0.482503	-1.36672	0.508738	-1.55436	0.687909	-0.334315	0.267546	1.65316
227	TMEM88	229452_at	22991	0.49728	-1.36734	-1.26881	-0.567459	-1.38258	-1.56086	-0.281638	-1.25791	-1.83516	-1.7339	-1.13592	-0.582443	-2.25558	-1.43468	-1.62317	-2.81485	0.0139439	-3.25045	-1.16681	-2.68745	-1.80155	-2.38501	-0.706416	-1.96019	-2.60694	-1.55596	-1.44434	-1.2245	-0.443222	-0.116233	-2.09198	-2.13755	NaN	0.0692578	0.0626797	0.22575	0.355284	0.353642	0.495539	0.0279734	0.281594	0.279787	0.298869	0.394838	0.235705	0.442102
235	TMEM88	229452_at	23631	0.49728	-1.36734	-1.26881	-0.567459	-1.38258	-1.56086	-0.281638	-1.25791	-1.83516	-1.7339	-1.13592	-0.582443	-2.25558	-1.43468	-1.62317	-2.81485	0.0139439	-3.25045	-1.16681	-2.68745	-1.80155	-2.38501	-0.706416	-1.96019	-2.60694	-1.55596	-1.44434	-1.2245	-0.443222	-0.116233	-2.09198	-2.13755	NaN	0.0692578	0.0626797	0.22575	0.355284	0.353642	0.495539	0.0279734	0.281594	0.279787	0.298869	0.394838	0.235705	0.442102
217	JDP2	226267_at	22105	-0.948101	-0.986382	-1.71888	-1.03571	-1.5458	-0.535235	-0.220425	-1.06158	-1.34984	-1.22441	-1.73798	-0.00341641	-2.23071	-0.816494	-1.29973	0.114155	-1.12315	-1.00122	-0.28158	-1.88109	-0.43452	-1.81644	-0.482291	-0.579376	-0.536459	-0.403695	-0.270244	-1.57926	-0.642496	-0.733596	-1.24729	-0.381515	NaN	-0.00323362	-0.366625	0.00991998	-0.0147823	0.0337149	0.0524915	-0.00240242	-0.0012289	-0.000424835	0.0176215	-0.076307	0.110375	0.00810445
218	JDP2	239085_at	22105	-0.948101	-0.986382	-1.71888	-1.03571	-1.5458	-0.535235	-0.220425	-1.06158	-1.34984	-1.22441	-1.73798	-0.00341641	-2.23071	-0.816494	-1.29973	0.114155	-1.12315	-1.00122	-0.28158	-1.88109	-0.43452	-1.81644	-0.482291	-0.579376	-0.536459	-0.403695	-0.270244	-1.57926	-0.642496	-0.733596	-1.24729	-0.381515	NaN	-0.00323362	-0.366625	0.00991998	-0.0147823	0.0337149	0.0524915	-0.00240242	-0.0012289	-0.000424835	0.0176215	-0.076307	0.110375	0.00810445
194	LRRC32	203835_at	20858	-0.258734	-1.39891	-0.921742	-0.806825	-1.56018	-0.975663	-1.07266	-2.18739	-1.78877	-3.01796	-3.97522	-2.05985	-2.85473	-1.61967	-2.97347	-1.60453	-1.56642	-1.96973	-1.78207	-0.182834	1.04899	-1.29003	-2.08149	-1.11277	-0.619156	-1.53639	0.125228	-1.73232	-2.16186	-2.14865	-1.97721	-1.94872	NaN	0.278921	-0.140662	-0.0531086	-0.760091	0.0490395	0.128372	0.183367	-0.0951345	0.302615	0.353065	0.357891	-0.0668911	0.553253
136	LIMS2	220765_s_at	15834	0.382535	-0.320422	-1.71361	-3.67198	-1.87153	-2.82586	-0.256964	-2.63783	-3.57397	-3.69906	-3.16923	-2.16081	-2.95334	-2.0021	-2.08576	-2.3573	-2.84193	-3.50857	-2.93483	-2.0258	-2.53556	-2.14245	-3.43194	-3.27811	-2.68229	-2.41495	-1.98985	-3.45039	-1.89622	-3.06119	-2.0705	-3.06192	NaN	0.00642554	0.126124	0.209296	0.0542364	0.340068	0.370674	0.0151924	0.295498	0.422041	0.390369	0.378371	0.174722	0.383305
264	HYAL2	206855_s_at	27053	-0.878107	-0.292063	-0.805053	-1.09987	0.471248	-1.59567	-0.0687014	-0.588775	-0.808269	-2.66667	-2.74636	-2.07499	-3.04753	-1.76177	-1.95978	-2.26966	-2.29658	-1.89185	-2.4639	0.000629375	-1.36046	-2.56257	-1.99975	-1.59693	-1.06325	-2.54713	-3.67674	-2.4186	-1.71052	-1.54329	-0.791345	-1.61984	NaN	0.273181	-0.723116	0.256367	0.406443	0.363964	0.392763	-0.0238261	0.518914	0.393672	0.2709	0.370358	0.378697	0.581197
62	ANGPTL1	224339_s_at	7033	-1.66544	-2.8859	-2.77151	-3.78937	-3.44093	-2.49543	-2.48505	-2.80807	-2.03265	-3.16828	-2.54582	-3.28375	-3.59079	-3.16169	-3.17601	-3.12954	-3.86363	-1.01511	-3.61282	-1.65722	-0.983272	-2.8041	-4.63575	-3.09696	-2.75817	-2.33676	-2.73449	-2.081	-0.663756	-0.988649	-1.10418	-0.0366031	NaN	0.126072	0.632801	0.908108	0.717586	0.807494	0.500378	0.370237	0.195788	0.7257	0.240708	0.610767	0.607553	0.525649
63	ANGPTL1	231773_at	7033	-1.66544	-2.8859	-2.77151	-3.78937	-3.44093	-2.49543	-2.48505	-2.80807	-2.03265	-3.16828	-2.54582	-3.28375	-3.59079	-3.16169	-3.17601	-3.12954	-3.86363	-1.01511	-3.61282	-1.65722	-0.983272	-2.8041	-4.63575	-3.09696	-2.75817	-2.33676	-2.73449	-2.081	-0.663756	-0.988649	-1.10418	-0.0366031	NaN	0.126072	0.632801	0.908108	0.717586	0.807494	0.500378	0.370237	0.195788	0.7257	0.240708	0.610767	0.607553	0.525649
64	ANGPTL1	239183_at	7033	-1.66544	-2.8859	-2.77151	-3.78937	-3.44093	-2.49543	-2.48505	-2.80807	-2.03265	-3.16828	-2.54582	-3.28375	-3.59079	-3.16169	-3.17601	-3.12954	-3.86363	-1.01511	-3.61282	-1.65722	-0.983272	-2.8041	-4.63575	-3.09696	-2.75817	-2.33676	-2.73449	-2.081	-0.663756	-0.988649	-1.10418	-0.0366031	NaN	0.126072	0.632801	0.908108	0.717586	0.807494	0.500378	0.370237	0.195788	0.7257	0.240708	0.610767	0.607553	0.525649
118	CD300LG	1552509_a_at	13186	-1.78802	-2.61368	-2.02381	-3.03126	-3.78808	-3.71836	-2.3227	-2.12139	-2.77089	-3.13152	-2.25156	-4.43113	-3.27659	-3.62634	-3.11288	-2.46177	-2.93705	-0.120711	-2.5704	0.186257	-0.622765	-1.54803	-3.42819	-3.13307	-1.0243	-1.88024	-0.67393	-2.95767	-2.30245	-1.18215	-0.501388	-1.30684	NaN	-0.0335126	0.424861	0.340024	0.300416	-0.0472769	0.316828	0.193919	0.218116	0.124305	0.595142	0.142454	0.348472	0.317589
254	FOXF1	205935_at	25952	-0.0959159	-2.01517	-1.7384	-2.50023	-2.68556	-3.13715	-1.19661	-2.05707	-1.97043	-2.1445	-2.11642	-1.28597	-3.58517	-3.01059	-3.81812	-1.56819	-2.55824	-0.759299	-3.04575	-1.47949	-0.667482	-1.80983	-2.11984	-3.53141	-0.351562	-1.03611	0.0961188	-2.11065	-1.23343	-2.19645	-1.74361	-1.4384	NaN	0.551307	2.51714	-0.124998	-0.108801	0.747741	0.347125	-0.186413	0.0919382	-0.376794	0.505535	-0.331498	0.734377	0.703111
132	HSPA12B	229172_at	15124	0.0465606	-1.16301	-1.5927	-1.34752	-1.75707	-2.65594	-0.856445	-1.11605	-2.35323	-1.71317	-2.21647	-1.24661	-2.3518	-2.4715	-1.61315	-0.555859	-1.87586	-1.52271	-1.83639	-0.20795	-0.0587119	-0.900186	-2.0917	-1.44195	-0.53313	-0.752954	0.0835589	-1.75203	-0.672747	-1.77621	-1.35598	-0.725275	NaN	-0.0271474	-0.0450626	-0.0663857	-0.419519	-0.18608	-0.107221	0.130908	-0.183689	-0.203728	0.01959	0.00488419	-0.000722063	-0.0619463
133	HSPA12B	234610_at	15124	0.0465606	-1.16301	-1.5927	-1.34752	-1.75707	-2.65594	-0.856445	-1.11605	-2.35323	-1.71317	-2.21647	-1.24661	-2.3518	-2.4715	-1.61315	-0.555859	-1.87586	-1.52271	-1.83639	-0.20795	-0.0587119	-0.900186	-2.0917	-1.44195	-0.53313	-0.752954	0.0835589	-1.75203	-0.672747	-1.77621	-1.35598	-0.725275	NaN	-0.0271474	-0.0450626	-0.0663857	-0.419519	-0.18608	-0.107221	0.130908	-0.183689	-0.203728	0.01959	0.00488419	-0.000722063	-0.0619463
98	CLDN5	204482_at	11376	0.969602	-1.78824	-2.14016	-2.37187	-3.98075	-3.22696	-1.08911	-2.02352	-2.76899	-2.07954	-3.42956	-0.924209	-3.49124	-3.11318	-2.6102	-1.90448	-2.37791	-1.3078	-3.6078	-0.682898	-0.178612	-1.74303	-3.0582	-2.91272	-0.964287	-1.50871	0.384101	-1.36183	-1.50489	-2.00295	-2.87358	-1.38732	NaN	0.24144	0.475739	0.163752	0.286952	-0.325027	0.125105	0.407646	0.291662	-0.160477	0.432715	0.21243	0.558159	0.585891
50	CLEC3B	205200_at	6079	0.0643438	-2.91869	-1.71729	-4.18006	-4.7736	-5.42145	-1.38059	-3.91752	-2.89903	-2.38488	-4.52166	-1.5173	-3.92919	-4.56243	-4.18102	-2.94616	-3.27744	-1.85554	-4.53755	-1.78427	-1.82669	-2.49491	-3.05638	-3.91397	-0.909592	-1.66857	0.421622	-2.39434	-1.71143	-2.22249	-2.89279	-2.23455	NaN	0.0906329	0.187463	-0.0934604	0.943746	1.37612	0.157508	0.0581361	0.837589	0.784825	0.314845	0.308048	0.400888	0.309338
155	EPAS1	200878_at	17539	-0.537133	-1.75263	-1.8167	-2.31822	-2.40547	-2.7237	-0.988705	-2.30654	-1.74469	-1.97015	-2.86845	-0.986358	-2.53026	-2.62402	-3.2245	-2.15127	-1.94697	-0.506828	-2.63245	-1.1835	0.310345	-0.914722	-1.76911	-2.39608	-0.343413	-0.904234	0.152223	-1.97211	-0.726539	-1.77997	-1.18076	-1.17247	NaN	-0.157683	0.374638	-0.312299	0.789661	0.620637	-0.138799	-0.0379482	-0.491503	0.635139	0.45159	0.164385	0.155459	0.000940721
156	EPAS1	200879_s_at	17539	-0.537133	-1.75263	-1.8167	-2.31822	-2.40547	-2.7237	-0.988705	-2.30654	-1.74469	-1.97015	-2.86845	-0.986358	-2.53026	-2.62402	-3.2245	-2.15127	-1.94697	-0.506828	-2.63245	-1.1835	0.310345	-0.914722	-1.76911	-2.39608	-0.343413	-0.904234	0.152223	-1.97211	-0.726539	-1.77997	-1.18076	-1.17247	NaN	-0.157683	0.374638	-0.312299	0.789661	0.620637	-0.138799	-0.0379482	-0.491503	0.635139	0.45159	0.164385	0.155459	0.000940721
259	AGER	210081_at	26591	-1.13654	-5.68625	-4.07933	-6.74538	-7.33168	-6.97699	-3.11027	-6.69669	-3.81121	-4.28703	-4.76044	-3.51222	-5.4325	-5.50823	-5.78063	-4.93722	-6.38571	-2.1301	-6.9982	-5.00586	-1.64285	-5.13012	-7.30796	-6.15319	-1.05748	-3.24674	0.577517	-3.99268	-2.50655	-3.49375	-6.55768	-1.61883	NaN	-0.0202851	-0.00176201	-0.108327	0.0545708	-0.0482723	0.0741079	-0.00522167	-0.0592305	-0.0435037	-0.00859581	-0.183404	-0.211703	0.0283823
260	AGER	217046_s_at	26591	-1.13654	-5.68625	-4.07933	-6.74538	-7.33168	-6.97699	-3.11027	-6.69669	-3.81121	-4.28703	-4.76044	-3.51222	-5.4325	-5.50823	-5.78063	-4.93722	-6.38571	-2.1301	-6.9982	-5.00586	-1.64285	-5.13012	-7.30796	-6.15319	-1.05748	-3.24674	0.577517	-3.99268	-2.50655	-3.49375	-6.55768	-1.61883	NaN	-0.0202851	-0.00176201	-0.108327	0.0545708	-0.0482723	0.0741079	-0.00522167	-0.0592305	-0.0435037	-0.00859581	-0.183404	-0.211703	0.0283823
44	NR4A1	202340_x_at	5284	-0.59217	-1.54656	-2.37329	-0.905158	-2.78283	-1.81166	-0.393914	-4.02435	-1.53344	-1.8605	-2.29003	-0.994102	-2.36088	-2.17857	-2.18611	-2.43214	-1.59275	-2.4597	-2.18275	-1.26394	-1.10389	-2.87096	-0.648792	-2.42082	-0.497501	-0.215725	-0.373702	-1.99762	-0.0487953	-0.985646	-1.82493	-2.69383	NaN	0.074371	0.150053	0.163874	0.0646825	0.179296	0.248156	0.0392875	0.0233669	0.223092	0.2135	0.274141	0.206632	0.255293
45	NR4A1	211143_x_at	5284	-0.59217	-1.54656	-2.37329	-0.905158	-2.78283	-1.81166	-0.393914	-4.02435	-1.53344	-1.8605	-2.29003	-0.994102	-2.36088	-2.17857	-2.18611	-2.43214	-1.59275	-2.4597	-2.18275	-1.26394	-1.10389	-2.87096	-0.648792	-2.42082	-0.497501	-0.215725	-0.373702	-1.99762	-0.0487953	-0.985646	-1.82493	-2.69383	NaN	0.074371	0.150053	0.163874	0.0646825	0.179296	0.248156	0.0392875	0.0233669	0.223092	0.2135	0.274141	0.206632	0.255293
239	TCF21	204931_at	24158	-0.496255	-3.23449	-4.59368	-4.61027	-5.25254	-3.93379	-0.5906	-4.28823	-1.90075	-2.20964	-3.06828	-3.43648	-3.01473	-3.50554	-3.74677	-3.16002	-2.97373	-0.785597	-4.61305	-3.39333	-0.97097	-3.52563	-1.66508	-1.01233	-1.15777	-0.602675	0.101458	-2.19743	-1.7837	-1.68713	-3.56235	-1.53708	NaN	-0.277246	-0.140343	0.438004	-0.29642	-0.0796616	0.843956	0.25844	0.357037	-0.910522	0.573607	0.422703	-0.51978	0.62931
269	VWF	202112_at	27284	1.02143	-1.24243	-1.42867	-2.0315	-3.30113	-4.02552	-1.0773	-2.1615	-1.47782	-1.1583	-3.6047	-2.01867	-1.43703	-2.40695	-1.94324	-1.5342	-1.91957	-1.18055	-2.47805	-2.06299	-1.27148	-2.56244	-1.69927	-1.40038	-1.16896	-0.84463	0.0169172	-1.25943	-0.902073	-1.07469	-2.14251	-1.73229	NaN	0.0695443	0.151146	-0.0757305	0.104915	0.329627	0.330868	0.234135	0.553471	0.411466	0.55607	0.568621	0.320065	0.398024
271	FXYD1	205384_at	27391	-0.0699737	-1.7982	-3.34239	-3.08772	-3.31067	-3.53139	-0.0630991	-1.96958	-1.82732	-1.07312	-3.17944	-2.53768	-2.07946	-1.61296	-2.23074	-1.53283	-1.98865	-1.51276	-3.25548	-1.35576	-0.890948	-2.11423	-1.002	-1.28478	-1.75449	-0.144334	0.663417	-0.718109	-0.872901	-0.557941	-1.38418	-1.6923	NaN	0.0298117	0.327542	0.683844	0.29475	0.00369097	0.344591	0.296334	0.20397	0.121618	0.481322	0.319659	0.496092	0.253662
77	SELP	206049_at	9003	0.431208	2.73362	1.32542	-2.45884	-2.14966	-1.93064	-0.431475	-1.93583	-1.8006	-1.34969	-4.52605	-0.88328	-3.39285	-0.19342	-0.699638	-3.07564	-0.981858	-2.16334	-2.17178	-2.35638	-0.78843	-0.732726	0.14466	0.607592	-0.00247937	-0.19151	-0.0864306	0.74679	-0.470788	0.476613	-0.0257134	0.920441	NaN	0.0412195	0.559006	0.105879	0.0850397	0.140309	0.42764	0.178313	-0.115363	0.397641	-0.162754	0.724001	-0.0730256	0.670139
35	SEMA3G	219689_at	4368	0.653365	-0.169976	0.245211	-0.915462	-0.101727	-1.45105	0.526583	-0.918019	-2.6344	-3.02516	-1.89241	-0.91499	-2.55721	-2.68694	-1.3312	1.3472	-0.69263	0.0659763	-1.4358	1.94662	1.33685	0.459077	-1.72717	-1.8525	0.895995	0.365135	-0.03938	0.259133	0.438483	0.191305	0.223768	0.0428805	NaN	0.0667461	0.234457	0.121934	0.222004	0.104974	0.35002	0.000190983	0.290433	0.434221	0.526592	0.144152	0.231478	0.188517
157	SLC14A1	205856_at	17603	-1.57869	-2.09665	-1.50348	-0.778309	-1.31393	-2.80154	-1.09102	-1.94076	-2.84538	-3.15388	-3.01734	-1.17389	-4.4266	-4.59284	-4.08013	-0.0948314	-1.37053	-0.367843	-2.89151	-0.567847	-0.597443	-0.657273	-2.10076	-4.01684	-0.0219641	-0.250125	-0.473659	-0.395579	-0.348246	-0.289154	-0.210341	-0.0585781	NaN	-0.454466	0.181521	-0.705371	-0.057786	-0.75347	-0.292399	-0.309619	-0.0844326	-0.138855	-0.671927	-0.173237	-0.723481	-1.2971
158	SLC14A1	229151_at	17603	-1.57869	-2.09665	-1.50348	-0.778309	-1.31393	-2.80154	-1.09102	-1.94076	-2.84538	-3.15388	-3.01734	-1.17389	-4.4266	-4.59284	-4.08013	-0.0948314	-1.37053	-0.367843	-2.89151	-0.567847	-0.597443	-0.657273	-2.10076	-4.01684	-0.0219641	-0.250125	-0.473659	-0.395579	-0.348246	-0.289154	-0.210341	-0.0585781	NaN	-0.454466	0.181521	-0.705371	-0.057786	-0.75347	-0.292399	-0.309619	-0.0844326	-0.138855	-0.671927	-0.173237	-0.723481	-1.2971
10	FAM107A	207547_s_at	1462	-0.516783	-0.0593038	-0.661723	-1.50736	-2.10881	-1.81461	0.632099	-1.4785	-1.85997	-3.89337	-3.6605	-0.472449	-2.94244	-2.93063	-2.27524	-2.0527	-1.78018	-1.24553	-1.24799	-0.365133	0.683219	-0.0689178	0.420889	1.00321	-0.231395	1.13575	-0.467743	0.852779	0.920408	-1.3297	-1.64397	-1.12222	NaN	0.180078	0.206314	0.522702	0.24361	0.531583	0.0674135	-0.0699671	0.209015	0.583338	0.700263	0.4586	0.0681807	0.535685
11	FAM107A	209074_s_at	1462	-0.516783	-0.0593038	-0.661723	-1.50736	-2.10881	-1.81461	0.632099	-1.4785	-1.85997	-3.89337	-3.6605	-0.472449	-2.94244	-2.93063	-2.27524	-2.0527	-1.78018	-1.24553	-1.24799	-0.365133	0.683219	-0.0689178	0.420889	1.00321	-0.231395	1.13575	-0.467743	0.852779	0.920408	-1.3297	-1.64397	-1.12222	NaN	0.180078	0.206314	0.522702	0.24361	0.531583	0.0674135	-0.0699671	0.209015	0.583338	0.700263	0.4586	0.0681807	0.535685
56	FAM107A	209074_s_at	6634	-0.516783	-0.0593038	-0.661723	-1.50736	-2.10881	-1.81461	0.632099	-1.4785	-1.85997	-3.89337	-3.6605	-0.472449	-2.94244	-2.93063	-2.27524	-2.0527	-1.78018	-1.24553	-1.24799	-0.365133	0.683219	-0.0689178	0.420889	1.00321	-0.231395	1.13575	-0.467743	0.852779	0.920408	-1.3297	-1.64397	-1.12222	NaN	0.180078	0.206314	0.522702	0.24361	0.531583	0.0674135	-0.0699671	0.209015	0.583338	0.700263	0.4586	0.0681807	0.535685
263	SOX18	219568_x_at	26800	-0.032338	-0.16667	-0.156432	-0.791094	-1.08983	-1.45705	-0.388446	-1.36229	-0.974004	-0.812895	-0.948689	-1.36284	-1.14104	-2.21364	-1.25804	-0.24444	-1.20739	-0.257287	-1.12043	-0.846561	0.401373	-0.170176	-1.58811	1.03515	-0.948381	-0.147933	-0.966915	-0.336968	1.42449	-0.892143	-0.050173	0.174894	NaN	0.111755	-0.0442086	0.650546	0.209551	0.180366	0.464777	0.096254	0.56587	0.327871	0.855787	0.726568	0.781199	0.639972
204	MAL	204777_s_at	21216	-0.153896	-2.3652	-2.06155	-2.91246	-2.10742	-3.39078	-0.464425	-2.65676	-1.53873	-1.03475	-2.33601	-2.15275	-2.18859	-1.84596	-1.00493	-1.32773	-1.75323	-0.499113	-2.84294	1.10401	-1.03438	-1.43603	-0.324753	-0.83442	-0.969136	-0.368468	0.416264	0.000720938	-0.633273	-0.195842	-0.644978	-1.56595	NaN	1.40159	2.96013	-0.542456	0.0398074	-0.180253	0.370127	-1.61627	0.129357	-0.762526	0.0160463	-1.39844	0.231481	1.27081
125	RASGRP2	208206_s_at	14143	-1.23631	-1.23207	-2.05771	-1.77868	-1.71114	-1.62052	-1.87658	-2.27594	-2.08395	-2.50896	-2.50035	-1.82012	-1.62661	-1.23133	-1.55229	-0.255435	-1.79267	1.0201	-1.86002	0.778247	-0.434229	0.373502	0.161797	0.340197	0.184977	0.539302	0.75828	1.2185	1.28906	0.971782	0.768024	0.0703492	NaN	0.630206	1.48598	1.00815	-0.149481	0.455184	0.755666	0.95398	0.71864	0.142949	1.21512	0.596334	1.63641	0.842534
126	RASGRP2	214369_s_at	14143	-1.23631	-1.23207	-2.05771	-1.77868	-1.71114	-1.62052	-1.87658	-2.27594	-2.08395	-2.50896	-2.50035	-1.82012	-1.62661	-1.23133	-1.55229	-0.255435	-1.79267	1.0201	-1.86002	0.778247	-0.434229	0.373502	0.161797	0.340197	0.184977	0.539302	0.75828	1.2185	1.28906	0.971782	0.768024	0.0703492	NaN	0.630206	1.48598	1.00815	-0.149481	0.455184	0.755666	0.95398	0.71864	0.142949	1.21512	0.596334	1.63641	0.842534
256	SNCA	204466_s_at	26544	-1.42396	-3.28504	-3.75509	-2.7799	-2.79004	-2.32802	-2.60758	-3.29446	-1.91279	-4.15321	-2.45895	-3.79208	-2.64085	-1.93441	-3.00284	-1.47599	-2.18389	-0.0208119	-3.21404	-0.10671	-0.501482	-0.00572844	-0.701325	-0.155727	0.115791	-0.106305	-0.23845	-0.88156	0.119542	0.468797	0.0982866	0	NaN	-0.04286	3.75591	-0.0721178	0.900278	0.324879	2.01546	-0.542985	0.114656	0.1848	0.734115	-0.0445493	2.17856	0.274636
257	SNCA	204467_s_at	26544	-1.42396	-3.28504	-3.75509	-2.7799	-2.79004	-2.32802	-2.60758	-3.29446	-1.91279	-4.15321	-2.45895	-3.79208	-2.64085	-1.93441	-3.00284	-1.47599	-2.18389	-0.0208119	-3.21404	-0.10671	-0.501482	-0.00572844	-0.701325	-0.155727	0.115791	-0.106305	-0.23845	-0.88156	0.119542	0.468797	0.0982866	0	NaN	-0.04286	3.75591	-0.0721178	0.900278	0.324879	2.01546	-0.542985	0.114656	0.1848	0.734115	-0.0445493	2.17856	0.274636
258	SNCA	236081_at	26544	-1.42396	-3.28504	-3.75509	-2.7799	-2.79004	-2.32802	-2.60758	-3.29446	-1.91279	-4.15321	-2.45895	-3.79208	-2.64085	-1.93441	-3.00284	-1.47599	-2.18389	-0.0208119	-3.21404	-0.10671	-0.501482	-0.00572844	-0.701325	-0.155727	0.115791	-0.106305	-0.23845	-0.88156	0.119542	0.468797	0.0982866	0	NaN	-0.04286	3.75591	-0.0721178	0.900278	0.324879	2.01546	-0.542985	0.114656	0.1848	0.734115	-0.0445493	2.17856	0.274636
57	OLFML1	217525_at	6704	-2.60015	-3.0299	-3.65328	-3.97217	-4.45422	-4.35295	-3.96921	-4.73785	-3.62521	-3.25168	-3.33136	-4.19877	-3.62949	-3.27507	-2.51147	-4.49024	-2.16532	-4.32028	-3.36176	-3.87275	-1.12867	0.835215	1.01459	0.701952	0.855568	1.00469	0.434273	0.608074	0.501662	0.635488	0.472385	0.365512	NaN	0.110557	0.361796	0.169969	0.359926	0.13096	0.278494	0.127945	-0.0462038	0.262088	0.458681	0.450479	0.515011	0.237511
99	MAMDC2	228885_at	11587	-3.36789	-4.29488	-5.25428	-4.95079	-5.37718	-4.72629	-4.87986	-5.95957	-4.10699	-5.00066	-4.17783	-4.6136	-5.37634	-5.09775	-5.07597	-4.64411	-6.07412	-0.0815375	-5.47411	-3.34499	-0.717956	-0.253425	-0.203715	-0.232705	0.152987	-0.370736	-0.858263	-0.627714	-0.480902	-0.32062	0.0510575	-0.45114	NaN	0.0713913	0.492338	1.82667	0.918695	0.382318	0.0717105	-0.482209	0.303682	0.441153	1.28417	0.112668	1.22743	0.395563
124	MAMDC2	228885_at	13822	-3.36789	-4.29488	-5.25428	-4.95079	-5.37718	-4.72629	-4.87986	-5.95957	-4.10699	-5.00066	-4.17783	-4.6136	-5.37634	-5.09775	-5.07597	-4.64411	-6.07412	-0.0815375	-5.47411	-3.34499	-0.717956	-0.253425	-0.203715	-0.232705	0.152987	-0.370736	-0.858263	-0.627714	-0.480902	-0.32062	0.0510575	-0.45114	NaN	0.0713913	0.492338	1.82667	0.918695	0.382318	0.0717105	-0.482209	0.303682	0.441153	1.28417	0.112668	1.22743	0.395563
146	SCN4B	236359_at	17221	-0.334846	-0.998866	-2.18261	-2.55554	-3.36849	-3.46214	-2.34171	-2.39922	-3.03965	-1.80959	-2.25301	-2.69443	-2.47808	-2.62011	-1.79126	-2.25257	-2.77454	-1.4016	-3.43635	-0.162314	-0.319901	-0.0469927	-0.194782	0.608433	-0.132675	0.0757375	0.00367914	-0.122507	0.332115	0.127393	0.35592	0.10031	NaN	0.127819	0.386021	1.32442	1.15629	0.735958	0.367916	0.0287256	1.33119	0.0960233	1.53559	0.671343	2.04493	1.11769
272	SCN4B	236359_at	27494	-0.334846	-0.998866	-2.18261	-2.55554	-3.36849	-3.46214	-2.34171	-2.39922	-3.03965	-1.80959	-2.25301	-2.69443	-2.47808	-2.62011	-1.79126	-2.25257	-2.77454	-1.4016	-3.43635	-0.162314	-0.319901	-0.0469927	-0.194782	0.608433	-0.132675	0.0757375	0.00367914	-0.122507	0.332115	0.127393	0.35592	0.10031	NaN	0.127819	0.386021	1.32442	1.15629	0.735958	0.367916	0.0287256	1.33119	0.0960233	1.53559	0.671343	2.04493	1.11769
61	HIF3A	222124_at	7009	1.52918	-0.0303873	-0.92247	0.0277706	-1.10845	-2.59735	0.57072	-0.247327	-1.45138	-0.0553173	-0.46382	0.175402	-0.424248	-0.569968	-0.537849	-0.55412	-0.00549859	-0.7875	-0.139686	0.41837	0.016198	0.0105559	-0.165339	-0.565082	-0.338518	-0.588526	0.0952328	-0.533058	0.0458078	-0.0271531	-0.113639	-1.20994	NaN	-0.210015	0.388463	0.795674	-0.299486	-0.236569	2.41755	-0.566947	-1.09901	-0.0258535	0.144274	-0.644231	0.372983	0.0219841
71	TRPM2	205708_s_at	8150	1.51894	1.2019	-0.299355	-0.849435	-2.0568	-0.582407	0.515099	0.345074	0.380174	-0.986417	-0.409277	-0.126279	-1.31747	-1.34009	-1.45121	-0.379291	-0.346879	-0.821765	-2.27005	0.660878	-0.174676	-1.56205	-0.735812	-1.10829	-0.0514056	-0.338912	0.415956	-1.36951	0.701479	-0.00777297	-0.136813	-0.360315	NaN	-0.503301	0.0490544	-0.688887	-0.102242	-0.0855139	-0.29936	-0.446164	-0.529677	-0.188074	-0.310629	-0.311933	-0.561616	-0.523367
91	FA2H	219429_at	10348	5.25216	4.72677	-1.24734	-1.68061	-0.34191	1.90894	4.85226	-1.05448	0.942687	1.42891	-1.04193	1.0063	0.0263286	-2.57866	0.283914	1.77276	0.612818	-1.56476	-0.353727	-1.51545	0.0289777	-2.70398	-0.898966	-1.78151	-2.11821	-0.73856	-1.02158	-1.17064	-0.416319	-2.42386	1.82726	-1.02958	NaN	-0.202127	-0.935457	0.134426	-0.165074	-0.214174	-0.642435	-0.503162	-1.46895	-0.340462	-0.0594764	-0.658745	0.380105	0.96319
115	ARHGEF15	205507_at	12929	3.85099	3.54499	-2.112	-2.39303	-2.02275	0.572967	3.36351	-2.20634	-0.802411	0.713282	-2.60998	1.72942	0.0263286	-2.57866	0.283914	1.77276	0.612818	-1.56476	-0.353727	-1.51545	0.0289777	-2.70398	-0.898966	-1.78151	-2.11821	-0.73856	-1.02158	-1.17064	-0.416319	-2.42386	1.82726	-1.02958	NaN	0.0459629	0.0062764	0.388926	0.310155	0.669481	0.193197	0.131625	0.419695	0.299421	0.464632	0.27714	0.145204	0.45264
188	ARHGEF15	205507_at	19531	3.85099	3.54499	-2.112	-2.39303	-2.02275	0.572967	3.36351	-2.20634	-0.802411	0.713282	-2.60998	1.72942	0.0263286	-2.57866	0.283914	1.77276	0.612818	-1.56476	-0.353727	-1.51545	0.0289777	-2.70398	-0.898966	-1.78151	-2.11821	-0.73856	-1.02158	-1.17064	-0.416319	-2.42386	1.82726	-1.02958	NaN	0.0459629	0.0062764	0.388926	0.310155	0.669481	0.193197	0.131625	0.419695	0.299421	0.464632	0.27714	0.145204	0.45264
190	MYST4	212462_at	20675	-0.0610855	0.0230844	-0.104197	0.112868	0.0314114	-0.0462734	0.00359047	-0.190281	-0.0707211	0.0333747	0.0663548	-0.15024	-0.0154294	-0.103033	-0.203712	0.0903606	0.0572634	-0.0746049	-0.0438247	0.0402145	-0.143145	-0.0351691	-0.0830781	-0.0829358	0.00551156	-0.14754	-0.0831123	0.00706359	-0.132963	-0.10887	-0.022743	-0.0186462	NaN	0.0139802	0.0272707	0.0847405	0.133326	0.149333	-0.0469258	-0.0197276	-0.0401098	0.0183498	-0.00996818	0.0516282	0.142037	0.0194955
250	P4HA3	228703_at	25596	0.171208	0.559054	-0.193035	0.380688	-0.0963177	0.00662219	0.122207	0.206507	0.0993892	-0.018573	-0.318901	-0.164102	0.0109183	0.115561	0.230497	-0.157019	-0.0896917	0.018448	0.111093	0.615625	-0.232206	0.370007	0.131834	0.234068	0.199107	-0.00919906	-0.139121	-0.153028	0.16203	0.0574248	-0.235068	0.0255345	NaN	0.354582	0.81657	-0.0891045	0.32665	-0.350302	-0.0367564	0.432156	0.0335276	0.562006	-0.607506	-0.638641	0.811282	-0.521764
72	EGFL7	218825_at	8472	-0.261141	-0.15854	0.6876	1.52634	0.13093	-0.249167	0.584634	0.557912	0.295862	-0.12002	-0.622877	0.577959	-0.0852783	0.635775	0.569893	1.11231	-0.587241	-1.71296	0.0804686	-0.14635	0.507916	1.01306	-0.653813	0.492334	-0.798864	-0.0931447	0.47384	0.778854	0.64297	-0.167372	-0.139083	0.737647	NaN	-0.122728	0.229779	-1.20809	-1.0267	0.996572	0.116149	-0.133237	-0.526564	-0.525915	-0.637154	0.0447498	0.524783	-0.410759
7	MESP1	224476_s_at	1105	-2.81059	0.0653904	0.157846	-0.07285	-0.0263234	0.323065	-0.832225	-0.35917	-0.49044	-0.712717	-0.0224753	-0.204501	0.176651	0.33092	0.227117	-0.0399562	0.204352	-0.257781	0.577013	-0.148599	0.378388	0.00281469	-0.115374	0.44484	-0.109551	0.499978	-0.178001	0.0304031	-0.293526	0.264233	0.094817	-0.327051	NaN	-0.271551	-0.908509	-0.529772	-0.132462	-0.19581	-1.1428	-0.185045	0.0474993	0.00443119	-0.329221	-0.290494	-0.242498	-0.723837
95	PPAT	209433_s_at	11301	-2.86765	1.14874	-0.287166	0.39648	-0.0899752	0.140005	0.138823	-0.206333	-0.132092	0.00417031	0.293	-0.221159	-0.0618608	0.0467282	0.125477	-0.0207459	-0.201318	-0.202821	-0.162712	0.213145	-0.508955	-0.0284575	-0.225892	0.442269	0.0832616	0.378566	0.102864	0.366376	0.0980633	0.0485775	0.00260516	0.255741	NaN	-0.0980928	-0.441285	-0.224762	-0.465547	-0.133078	-0.450309	0.166935	-0.930694	-0.725237	-0.818505	-0.228034	0.24878	-0.747133
96	PPAT	209434_s_at	11301	-2.86765	1.14874	-0.287166	0.39648	-0.0899752	0.140005	0.138823	-0.206333	-0.132092	0.00417031	0.293	-0.221159	-0.0618608	0.0467282	0.125477	-0.0207459	-0.201318	-0.202821	-0.162712	0.213145	-0.508955	-0.0284575	-0.225892	0.442269	0.0832616	0.378566	0.102864	0.366376	0.0980633	0.0485775	0.00260516	0.255741	NaN	-0.0980928	-0.441285	-0.224762	-0.465547	-0.133078	-0.450309	0.166935	-0.930694	-0.725237	-0.818505	-0.228034	0.24878	-0.747133
160	NDRG2	206453_s_at	18084	-0.822747	0.21339	1.32349	0.207495	-0.262069	0.0376656	0.626941	-0.120134	-0.331975	0.649458	-0.222792	-0.0893344	0.449506	0.287617	0.359002	-0.703104	0.551059	0.463524	0.621495	-0.512885	0.957538	0.809406	0.168411	0.281427	-0.0846766	-0.0303594	0.212383	-0.0301875	0.592009	0.420717	0.306334	0.495437	NaN	0.279558	-0.0519953	-0.194395	0.0904403	0.230393	-0.00367111	0.285835	0.323977	-0.0103907	0.466533	-0.982698	-1.18039	-0.928436
161	NDRG2	214279_s_at	18084	-0.822747	0.21339	1.32349	0.207495	-0.262069	0.0376656	0.626941	-0.120134	-0.331975	0.649458	-0.222792	-0.0893344	0.449506	0.287617	0.359002	-0.703104	0.551059	0.463524	0.621495	-0.512885	0.957538	0.809406	0.168411	0.281427	-0.0846766	-0.0303594	0.212383	-0.0301875	0.592009	0.420717	0.306334	0.495437	NaN	0.279558	-0.0519953	-0.194395	0.0904403	0.230393	-0.00367111	0.285835	0.323977	-0.0103907	0.466533	-0.982698	-1.18039	-0.928436
208	STAP2	221610_s_at	21322	-1.69674	-0.00521141	-0.676831	1.77736	0.110056	-0.00826578	0.122514	0.997806	-0.00520211	1.07027	0.193112	0.48028	1.12289	0.433072	1.72874	-0.788298	0.847958	-2.01373	1.07778	-1.2082	0.484273	0.867057	1.75368	1.47994	0.147071	0.478767	0.0875661	0.650616	-1.16677	-1.16712	0.589437	0.408396	NaN	-0.0161631	-1.12518	-0.341856	-0.0399646	-0.722859	-0.659436	0.0499548	0.304389	-0.0218375	-0.308482	0.180796	-0.289783	-0.162502
29	TARBP1	202813_at	3827	0.873077	0.813783	-0.492391	0.410294	0.42782	0.574443	0.225345	0.376416	0.153044	0.089955	-0.232137	-0.192188	0.0884341	-0.295243	0.327585	-1.27227	0.0461986	-2.17358	0.268608	-1.09583	-1.42719	0.867816	-0.136144	-0.771515	-1.01539	-0.50416	-0.243275	-0.343712	-0.27955	-0.364431	-0.915454	-0.742765	NaN	-0.133441	-0.946971	-0.378856	-0.568722	-0.0751439	-0.298698	-0.289053	-0.167435	0.0127071	-0.143996	-0.941894	-0.378478	-0.791193
121	SYNJ2	210612_s_at	13587	-0.324224	0.847245	0.902802	0.064613	0.392001	0.266635	-0.290237	-0.0078775	0.1179	0.206772	-0.435484	0.465257	-1.67318	-1.67837	-1.98255	-2.08044	-1.299	-2.08029	-1.45693	-1.61513	-1.9035	-1.79521	-0.537963	-1.42291	-1.75425	-1.66045	-1.9946	-1.61477	-1.73562	-1.30869	-0.612847	-1.9113	NaN	-0.588828	-0.923002	-1.38479	-1.16379	-0.621556	-0.968844	-0.388053	-0.792997	-0.807562	-0.980481	0.281375	-0.164501	-0.574123
205	IL18RAP	207072_at	21262	0.367908	-0.996211	0.550914	0.00378797	-0.629362	-1.12761	-0.582309	-0.0189778	-1.31181	-1.41112	-2.30301	-1.65029	-2.9254	-1.83003	-0.607725	-0.904178	-1.5365	-1.29109	0.053587	-0.736196	-0.643716	-1.61228	0.396214	-1.34626	-2.52452	-1.45674	-0.858179	-0.995268	-2.74547	-0.515391	-2.69236	-1.02397	NaN	-0.410522	0.0244902	-1.43883	-0.858402	0.512262	-0.0635539	0.239261	-0.390031	-0.0280354	-0.477793	0.0551698	-0.116471	0.270842
73	GRIA1	209793_at	8524	1.84615	0.613501	-0.145291	0.276534	-0.189993	-0.243347	0.175753	-0.345545	-0.13073	-0.418538	-0.344359	-0.0570428	-0.155995	-0.21155	-0.134822	0.0604439	0.293099	-0.89823	-0.0943431	0.897245	-1.14272	-0.210469	-0.0692173	-0.109727	-0.331846	-0.218862	-0.107835	-0.0198428	0.0126158	-0.00556719	-0.133548	-0.728385	NaN	-2.87793	-1.67929	-1.78038	-0.704023	-1.63595	-1.68747	-1.37143	-1.28916	-1.46027	-1.98426	-0.826937	-0.567848	-1.2963
145	GRIA1	209793_at	17048	1.84615	0.613501	-0.145291	0.276534	-0.189993	-0.243347	0.175753	-0.345545	-0.13073	-0.418538	-0.344359	-0.0570428	-0.155995	-0.21155	-0.134822	0.0604439	0.293099	-0.89823	-0.0943431	0.897245	-1.14272	-0.210469	-0.0692173	-0.109727	-0.331846	-0.218862	-0.107835	-0.0198428	0.0126158	-0.00556719	-0.133548	-0.728385	NaN	-2.87793	-1.67929	-1.78038	-0.704023	-1.63595	-1.68747	-1.37143	-1.28916	-1.46027	-1.98426	-0.826937	-0.567848	-1.2963
9	ATIC	208758_at	1286	-0.323244	-0.776326	-0.459869	-1.38298	-0.748937	-1.0579	-1.03957	-0.736801	-0.74263	-0.730635	-0.759008	-1.16319	-0.635077	-1.38575	-0.654688	1.04643	-0.494539	-0.768554	-1.70613	-0.266524	-0.938347	-0.740955	-0.668751	-0.898513	-0.8254	-1.0297	-1.52122	-1.02371	-0.880515	-1.55937	-0.426019	-0.877571	NaN	-0.195486	-2.07931	-1.88096	-1.90466	-1.70651	-2.08711	-0.721787	-1.80348	-1.51843	-0.169973	-1.91091	-0.891732	-1.63886
1	FARP1	227996_at	241	0.3769	0.1721	-0.21814	0.115472	-0.136864	-0.208464	0.207635	0.195129	-0.230001	0.0175861	0.0610092	-0.0125807	0.00264844	0.0463294	0.207251	-0.124275	-0.114917	-0.549561	-0.111484	0.776167	-0.753804	0.452952	0.267958	-0.274819	0.0171533	0.253002	0.168109	0.0402247	-0.173907	-0.0986188	-0.208322	-0.0288407	NaN	-0.813482	-2.73592	-2.27097	-1.50993	-1.89903	-2.52223	-0.461911	-0.650508	-1.06761	-0.732506	-1.83306	-1.89649	-0.744482
65	TLCD1	227804_at	7184	-1.99961	-0.550194	-0.404238	0.121451	0.201673	-0.122589	-0.45971	0.0281398	0.0318609	-0.620472	0.0655711	0.256403	-0.267605	-0.364225	0.0697431	0.148631	-0.43449	-0.32175	0.106497	-0.204981	0.460765	0.0286325	-0.182939	-0.537807	-0.139862	-0.114498	0.188063	-0.20822	0.977095	0.711806	0.46121	0.846866	NaN	-0.845966	-2.09644	-1.67132	-1.48208	-2.44353	-2.20163	-0.694911	-2.25715	-1.63674	-1.8716	-3.17322	-1.93767	-1.53239
224	IKBKE	204549_at	22540	0.2907	0.43204	0.10102	0.849885	-0.0356331	0.333744	0.226449	0.257847	-0.170123	-0.0179873	-0.155965	0.154335	0.00195344	-0.115437	0.151158	0.690505	-0.136645	-0.570046	0.352218	0.454568	-0.0593183	-0.00348547	-0.0150402	0.0559584	-0.0857703	0.299167	0.308624	0.369098	-0.000176406	0.0608266	0.271869	-0.281696	NaN	0.000944323	-1.37949	0.412442	-0.354012	-0.49092	-0.824898	-0.61616	-0.324146	-0.108981	-0.376138	-1.3475	0.291527	-0.24193
225	IKBKE	214398_s_at	22540	0.2907	0.43204	0.10102	0.849885	-0.0356331	0.333744	0.226449	0.257847	-0.170123	-0.0179873	-0.155965	0.154335	0.00195344	-0.115437	0.151158	0.690505	-0.136645	-0.570046	0.352218	0.454568	-0.0593183	-0.00348547	-0.0150402	0.0559584	-0.0857703	0.299167	0.308624	0.369098	-0.000176406	0.0608266	0.271869	-0.281696	NaN	0.000944323	-1.37949	0.412442	-0.354012	-0.49092	-0.824898	-0.61616	-0.324146	-0.108981	-0.376138	-1.3475	0.291527	-0.24193
48	MAPK13	210058_at	5848	-0.600743	-0.0717619	0.13164	0.335637	0.626397	1.72443	0.9751	0.16151	0.507122	0.87734	0.711319	0.747785	0.509277	1.36301	1.0889	1.4149	2.07998	0.31773	0.565316	2.04125	-0.0615486	1.36695	0.432475	1.29129	0.567306	0.127214	-0.580514	0.470311	-0.413455	-0.949713	0.497306	-0.998325	NaN	-0.198223	-1.79131	-0.0387816	-1.02485	-0.577617	-1.2157	-0.0251657	-0.960197	-0.941227	0.087089	-1.00975	-0.305592	-1.49627
16	RUNX2	232231_at	1971	-0.0656583	0.122824	0.159088	0.672706	0.275735	0.403712	0.354918	0.036732	0.269062	0.589343	0.427752	-0.0646916	0.475569	-0.0643994	0.172719	0.231805	0.444407	-0.121845	0.829992	0.297472	0.250865	0.519085	0.0221992	0.142192	-0.0962209	0.389761	0.643867	0.318058	0.3213	0.459416	-1.25262	0.416987	NaN	-0.536292	-1.54822	-0.663406	-0.107432	-0.250367	-1.07475	-0.373006	-0.462901	-0.38598	-1.33092	-1.22674	-0.137461	-0.442205
12	GAB1	229114_at	1618	0.13387	0.0978241	-0.0213625	-0.150533	0.0706028	-0.0112766	-0.0717994	0.141957	0.192186	0.128624	0.00493094	-0.151516	0.0273786	0.00927594	-0.116657	0.0894823	-0.0874717	-0.123002	-0.0687397	0.0613186	0.133615	-0.161178	0.231089	0.0160225	0.106152	-0.238354	0.107865	-0.173119	-0.200255	0.0795072	-0.142912	-0.189968	NaN	-0.625334	-0.694418	-0.588496	0.375481	-0.11722	-0.362751	-0.197935	-0.361118	-0.268764	-0.881723	-1.04024	-1.01388	-0.161539
13	FUT2	208505_s_at	1678	0.463805	-0.240926	-0.322858	-0.204673	-0.0942289	0.241447	-0.364248	0.00328125	-0.29786	-0.207869	0.575906	-0.0763238	0.119744	0.506706	0.0852705	-0.0848231	0.324151	-0.200953	0.324519	0.0817489	-0.125369	-0.115793	0.151772	-0.0851387	-0.426583	0.0459503	-0.121331	-0.0467298	-0.000528281	0.212998	-0.266825	-0.19696	NaN	-0.261719	-1.47093	-0.520512	-0.444921	-0.854887	-1.47872	-0.343271	-0.41681	-0.658663	-0.514045	-0.503245	-0.657065	-0.747779
14	FUT2	210608_s_at	1678	0.463805	-0.240926	-0.322858	-0.204673	-0.0942289	0.241447	-0.364248	0.00328125	-0.29786	-0.207869	0.575906	-0.0763238	0.119744	0.506706	0.0852705	-0.0848231	0.324151	-0.200953	0.324519	0.0817489	-0.125369	-0.115793	0.151772	-0.0851387	-0.426583	0.0459503	-0.121331	-0.0467298	-0.000528281	0.212998	-0.266825	-0.19696	NaN	-0.261719	-1.47093	-0.520512	-0.444921	-0.854887	-1.47872	-0.343271	-0.41681	-0.658663	-0.514045	-0.503245	-0.657065	-0.747779
68	SPDEF	213441_x_at	7679	-0.0428719	0.363163	-0.119628	0.746942	0.485608	-0.0705484	-0.0176956	0.230915	0.09048	0.5889	0.670267	0.354384	0.174998	0.489285	0.583268	0.481196	-0.0458283	-0.304732	0.184152	0.522308	-0.0199172	0.195169	0.390654	0.193873	0.610068	0.288388	0.157166	0.433936	0.238175	0.212298	0.509933	0.528794	NaN	-0.521808	-1.90787	-0.825929	0.276998	-0.39652	-1.37066	-0.471818	-0.185259	-0.293316	-1.38301	-0.619979	-0.644128	-0.808872
69	SPDEF	220192_x_at	7679	-0.0428719	0.363163	-0.119628	0.746942	0.485608	-0.0705484	-0.0176956	0.230915	0.09048	0.5889	0.670267	0.354384	0.174998	0.489285	0.583268	0.481196	-0.0458283	-0.304732	0.184152	0.522308	-0.0199172	0.195169	0.390654	0.193873	0.610068	0.288388	0.157166	0.433936	0.238175	0.212298	0.509933	0.528794	NaN	-0.521808	-1.90787	-0.825929	0.276998	-0.39652	-1.37066	-0.471818	-0.185259	-0.293316	-1.38301	-0.619979	-0.644128	-0.808872
149	SPDEF	213441_x_at	17272	-0.0428719	0.363163	-0.119628	0.746942	0.485608	-0.0705484	-0.0176956	0.230915	0.09048	0.5889	0.670267	0.354384	0.174998	0.489285	0.583268	0.481196	-0.0458283	-0.304732	0.184152	0.522308	-0.0199172	0.195169	0.390654	0.193873	0.610068	0.288388	0.157166	0.433936	0.238175	0.212298	0.509933	0.528794	NaN	-0.521808	-1.90787	-0.825929	0.276998	-0.39652	-1.37066	-0.471818	-0.185259	-0.293316	-1.38301	-0.619979	-0.644128	-0.808872
150	SPDEF	220192_x_at	17272	-0.0428719	0.363163	-0.119628	0.746942	0.485608	-0.0705484	-0.0176956	0.230915	0.09048	0.5889	0.670267	0.354384	0.174998	0.489285	0.583268	0.481196	-0.0458283	-0.304732	0.184152	0.522308	-0.0199172	0.195169	0.390654	0.193873	0.610068	0.288388	0.157166	0.433936	0.238175	0.212298	0.509933	0.528794	NaN	-0.521808	-1.90787	-0.825929	0.276998	-0.39652	-1.37066	-0.471818	-0.185259	-0.293316	-1.38301	-0.619979	-0.644128	-0.808872
228	FAM83A	239586_at	23028	0.544751	0.0672588	0.0920286	0.246748	0.0303244	0.193084	0.0773616	0.105267	-0.246459	0.305926	0.192656	0.0440408	0.403948	0.496548	0.448252	0.128858	0.757509	0.0421401	0.659536	0.832047	-0.235872	0.311828	0.563555	0.329991	0.16659	0.283894	0.0672964	0.352408	0.274331	0.358407	0.546956	0.576537	NaN	-0.636481	-2.10316	-1.29941	0.190615	-0.706194	-1.26638	-0.391343	-0.203067	-0.344535	-1.30165	-0.856281	-1.01328	-1.14285
168	ARHGEF19	226857_at	18670	-1.74783	0.349081	-0.451118	0.525997	0.136097	-0.0350478	-0.0506022	0.251911	0.0985598	0.411061	-0.0532427	0.168048	0.111856	0.334801	0.308266	0.014685	-0.23944	0.318377	0.252019	0.683879	-0.33406	-0.0349564	0.324926	-0.189741	-0.289163	0.261196	-0.0618306	0.606738	0.240222	0.187219	0.27237	0.31351	NaN	-0.489255	-1.02565	-0.522269	0.0965903	-0.615398	-0.768469	-0.814431	0.0694959	-0.374133	-0.859486	-0.210113	-0.53651	-0.991553
179	HABP2	206010_at	18828	-0.879122	-0.136648	-0.526183	0.403732	-0.227054	-0.201349	0.0389945	-0.0846302	-0.0596294	-0.0292686	-0.167931	0.0358494	-0.207082	0.0229859	0.124014	0.0040025	-0.337409	-0.32301	0.104632	-0.282101	-0.184185	0.0120323	0.125929	-0.280785	-0.321478	-0.0274786	0.256606	-0.198744	-0.0415836	-0.279148	-0.21038	-0.028438	NaN	-0.364636	-1.64307	-0.620576	0.226867	-1.33449	-0.73747	-0.203855	-0.486867	0.0180952	-0.727718	-0.632133	-0.713146	-1.04449
261	HABP2	206010_at	26621	-0.879122	-0.136648	-0.526183	0.403732	-0.227054	-0.201349	0.0389945	-0.0846302	-0.0596294	-0.0292686	-0.167931	0.0358494	-0.207082	0.0229859	0.124014	0.0040025	-0.337409	-0.32301	0.104632	-0.282101	-0.184185	0.0120323	0.125929	-0.280785	-0.321478	-0.0274786	0.256606	-0.198744	-0.0415836	-0.279148	-0.21038	-0.028438	NaN	-0.364636	-1.64307	-0.620576	0.226867	-1.33449	-0.73747	-0.203855	-0.486867	0.0180952	-0.727718	-0.632133	-0.713146	-1.04449
36	AQP1	207542_s_at	4600	1.7568	0.812022	0.772297	-1.54892	1.45033	1.01822	0.34405	-0.573144	1.99692	-1.50592	0.15337	-0.106269	-1.12914	-1.24694	-0.917352	-0.0658266	-1.02908	3.09661	-1.47827	1.74423	3.47735	-0.846257	-0.00799375	-0.681697	-0.410388	-0.182945	-0.0910297	-0.440916	0.421877	0.0261406	-0.335437	-0.1295	NaN	-0.0876242	-0.996092	0.347853	0.184599	0.558468	0.713399	0.247176	0.284001	0.653879	0.641288	0.580621	0.534252	0.40777
37	AQP1	209047_at	4600	1.7568	0.812022	0.772297	-1.54892	1.45033	1.01822	0.34405	-0.573144	1.99692	-1.50592	0.15337	-0.106269	-1.12914	-1.24694	-0.917352	-0.0658266	-1.02908	3.09661	-1.47827	1.74423	3.47735	-0.846257	-0.00799375	-0.681697	-0.410388	-0.182945	-0.0910297	-0.440916	0.421877	0.0261406	-0.335437	-0.1295	NaN	-0.0876242	-0.996092	0.347853	0.184599	0.558468	0.713399	0.247176	0.284001	0.653879	0.641288	0.580621	0.534252	0.40777
3	PDE1C	236344_at	565	1.2492	0.258116	0.500209	-0.240985	0.243372	0.67763	0.429396	0.285893	0.534749	-0.308094	0.50226	-0.086872	0.348152	0.429266	0.148812	0.788895	-0.149847	1.80451	-0.018993	0.789375	1.28414	-0.0287872	0.113047	-0.553709	0.0508398	0.121872	-0.0410097	0.227488	0.0794676	0.21916	-0.004695	-0.503131	NaN	0.291181	0.716193	0.610886	0.227293	0.693631	0.411382	-0.077703	0.0389102	0.818293	0.161484	0.156699	0.0206003	0.643737
67	CDO1	204154_at	7612	1.55937	0.846712	1.23521	-0.580225	0.130464	0.0258248	0.562405	-0.324612	-0.199204	-0.427809	0.612131	-1.53363	-0.841322	0.148177	-0.159458	-0.460886	-1.06446	2.25151	-1.39985	4.39051	3.50591	0.462444	-1.0328	-0.831174	1.09674	0.218114	-0.101341	-0.127349	0.36123	-0.261718	-0.352901	-0.00442938	NaN	0.492697	1.22263	1.48917	0.142214	1.1236	1.35685	1.10733	-0.34427	0.712897	1.50239	1.77549	2.37302	0.758773
114	CDO1	204154_at	12831	1.55937	0.846712	1.23521	-0.580225	0.130464	0.0258248	0.562405	-0.324612	-0.199204	-0.427809	0.612131	-1.53363	-0.841322	0.148177	-0.159458	-0.460886	-1.06446	2.25151	-1.39985	4.39051	3.50591	0.462444	-1.0328	-0.831174	1.09674	0.218114	-0.101341	-0.127349	0.36123	-0.261718	-0.352901	-0.00442938	NaN	0.492697	1.22263	1.48917	0.142214	1.1236	1.35685	1.10733	-0.34427	0.712897	1.50239	1.77549	2.37302	0.758773
111	ULK2	204063_s_at	12248	1.01615	0.350648	-0.162128	-0.158035	0.0887286	-0.0303314	0.159995	-0.0785473	0.348863	-0.424313	0.137546	0.0546344	-0.192798	0.439528	0.186491	0.961406	-0.340645	1.44826	0.395059	1.51137	0.328019	0.123237	0.377214	1.0471	0.0845797	0.601719	-0.235359	0.374898	0.461431	0.422144	0.658532	-0.0370005	NaN	0.0246979	-0.0899525	0.426791	0.597108	0.530355	0.290994	0.193929	0.122678	0.403438	0.342681	-0.0181557	0.234029	0.232729
40	TEK	206702_at	5040	0.100202	-2.00678	-1.15806	-0.191645	1.07868	0.644151	0.710046	0.405715	0.147341	1.11709	-0.216569	0.615111	0.246335	1.22458	0.443365	1.49954	1.20436	0.285106	0.949426	3.27746	0.801013	1.97972	1.88324	-0.0431737	1.72512	1.03955	1.5344	0.876196	1.17627	0.881779	1.17822	0.513846	NaN	0.568946	0.883352	0.898967	0.377595	0.615245	0.622633	0.0757009	0.81567	0.730311	0.934519	1.13027	0.895667	0.429732
81	TEK	206702_at	9740	0.100202	-2.00678	-1.15806	-0.191645	1.07868	0.644151	0.710046	0.405715	0.147341	1.11709	-0.216569	0.615111	0.246335	1.22458	0.443365	1.49954	1.20436	0.285106	0.949426	3.27746	0.801013	1.97972	1.88324	-0.0431737	1.72512	1.03955	1.5344	0.876196	1.17627	0.881779	1.17822	0.513846	NaN	0.568946	0.883352	0.898967	0.377595	0.615245	0.622633	0.0757009	0.81567	0.730311	0.934519	1.13027	0.895667	0.429732
70	CLEC1A	219761_at	7921	1.24794	-0.347006	-0.354119	0.0567616	0.483289	0.578738	0.85757	0.234955	-0.138804	-0.633018	-0.216569	0.615111	0.246335	1.22458	0.443365	1.49954	1.20436	0.285106	0.949426	3.27746	0.801013	1.97972	1.88324	-0.0431737	1.72512	1.03955	1.5344	0.876196	1.17627	0.881779	1.17822	0.513846	NaN	0.275102	0.21601	0.579443	0.555643	0.801226	0.188937	0.323892	0.325635	0.503476	0.394739	0.599643	0.771348	0.382798
120	CLEC1A	219761_at	13293	1.24794	-0.347006	-0.354119	0.0567616	0.483289	0.578738	0.85757	0.234955	-0.138804	-0.633018	-0.216569	0.615111	0.246335	1.22458	0.443365	1.49954	1.20436	0.285106	0.949426	3.27746	0.801013	1.97972	1.88324	-0.0431737	1.72512	1.03955	1.5344	0.876196	1.17627	0.881779	1.17822	0.513846	NaN	0.275102	0.21601	0.579443	0.555643	0.801226	0.188937	0.323892	0.325635	0.503476	0.394739	0.599643	0.771348	0.382798
159	PQLC1	218208_at	17713	1.49284	0.179472	0.0734491	0.537476	0.314293	0.579083	0.172138	0.00230922	0.214321	0.274905	0.320345	0.726228	0.185529	0.406936	0.0437188	0.232176	0.563146	-0.22566	0.677204	1.10706	0.246935	-0.396056	0.282078	0.0871358	0.0995303	0.376547	-0.0665755	0.461194	0.328425	0.0363187	0.41144	0.191384	NaN	0.273687	0.0851049	-0.00975259	-0.0822384	0.8231	0.553588	-0.0616722	0.328014	-0.736118	-0.317108	-0.0776024	0.465274	-0.0418361
113	PCDH12	219656_at	12794	3.08528	2.69444	0.660132	1.21037	0.874744	0.383209	1.66944	1.20712	0.591599	-0.240263	0.77382	0.904389	0.0124384	0.519098	0.308885	0.620674	0.38665	0.0618297	0.330735	0.383656	-0.151511	-0.284923	0.00406875	0.85723	0.344671	0.727954	-0.0798119	-0.100722	1.0737	0.307611	0.647486	0.250777	NaN	-0.057126	-0.0386685	-1.12041	-0.0943223	0.0492942	-0.223644	-0.0339101	-0.0482809	0.0674722	-0.714393	0.0698167	-0.534265	-0.0985256
193	KIAA1199	212942_s_at	20778	3.42587	3.82705	1.94891	-0.029425	0.533543	2.11107	2.77591	0.224421	0.0375286	0.231371	0.624439	1.08838	1.52281	1.94268	1.08566	1.08535	1.57855	0.27458	1.79912	0.23324	1.24173	2.23202	-0.00436703	0.233961	0.479118	0.385994	-0.210732	-0.133746	-0.0391838	0.862356	-0.496919	1.23388	NaN	0.0216043	-0.0151165	0.197794	0.91449	0.531463	-0.162724	0.369977	-0.218647	0.0869999	-0.968509	-0.757565	0.0861331	0.0383666
164	TBX4	220634_at	18549	2.47042	0.672691	-0.87675	-1.77915	-0.664221	0.332339	0.537253	0.035762	-0.499587	-0.219963	0.437694	0.399588	-0.046378	0.107032	0.0788845	-0.113395	0.296859	-0.685288	0.24602	3.272	-0.720952	-0.31464	-0.616419	0.981363	-0.613154	-0.809348	-0.196925	-0.636578	0.145215	-0.134592	0.00709328	-0.51875	NaN	0.0797514	0.0904507	0.496424	0.149764	0.503781	0.353809	0.430456	0.419633	-0.107307	0.47821	0.423426	0.987248	-0.01861
221	FBXL19	228277_at	22274	2.23121	1.78992	-0.379724	-0.314547	0.34154	-0.05802	0.488988	-0.294732	0.461402	0.564892	0.511056	0.304386	0.456719	-0.233453	0.554712	1.03537	0.354987	-0.567584	0.567839	1.34497	-2.02224	-0.297098	0.190298	0.731407	0.15818	-0.147289	0.0126898	-0.0104945	1.02421	0.490955	0.201696	0.594453	NaN	-0.00489273	0.0247875	0.0557791	0.106267	-0.185921	0.0284627	0.01954	0.0544803	0.0429604	0.0499833	0.0528082	0.0233931	0.031791
248	NRN1	218625_at	25512	1.12005	-1.21357	-0.21535	0.822583	-0.0185939	0.235556	0.10329	0.101815	0.0190895	-0.0883023	0.178774	0.0897111	-0.148498	-0.148963	-0.0602691	0.604429	0.255304	-0.00355813	-0.190221	0.923567	-0.382681	-0.302695	-0.156789	0.494439	-0.0218648	-0.446739	-0.264909	-0.179137	-0.250734	-0.153247	-0.184531	-0.366024	NaN	0.142757	0.631912	-0.1384	-0.346025	0.0916647	0.998975	0.605719	-0.00771534	-0.252434	0.391308	-0.173896	0.202109	-0.263865
84	ROBO4	220758_s_at	10065	0.0373648	-0.279529	-0.528326	0.171265	-0.456153	-0.340673	0.0901108	0.0749975	0.302538	0.513044	0.320346	-0.0485814	-0.00220312	0.291297	0.299284	0.482611	0.0627089	-0.717486	-0.140781	0.315636	-0.439799	-0.0764111	0.26447	-0.330893	0.252929	0.647843	-0.304647	0.269857	-0.186008	0.408737	0.0802495	0.0120608	NaN	-0.0110698	0.169761	0.0797226	0.0368685	0.21196	0.277244	0.267745	0.241508	0.143454	0.443512	0.517182	0.322519	0.301926
85	ROBO4	226028_at	10065	0.0373648	-0.279529	-0.528326	0.171265	-0.456153	-0.340673	0.0901108	0.0749975	0.302538	0.513044	0.320346	-0.0485814	-0.00220312	0.291297	0.299284	0.482611	0.0627089	-0.717486	-0.140781	0.315636	-0.439799	-0.0764111	0.26447	-0.330893	0.252929	0.647843	-0.304647	0.269857	-0.186008	0.408737	0.0802495	0.0120608	NaN	-0.0110698	0.169761	0.0797226	0.0368685	0.21196	0.277244	0.267745	0.241508	0.143454	0.443512	0.517182	0.322519	0.301926
229	RASIP1	220027_s_at	23045	1.07718	-0.0754642	-0.431426	0.0339811	-0.426115	-1.00908	0.480821	-0.283713	-0.561569	0.287057	0.163908	-0.306212	0.580073	0.353439	-0.515975	1.23592	0.331842	-0.076058	-0.242124	0.673839	-0.972804	0.341024	0.34091	0.275595	-0.0659825	-0.637473	0.00357625	-0.754367	1.18366	0.596126	0.490462	0.0701892	NaN	0.00283303	0.311515	0.381044	-0.19523	0.460722	0.296605	0.302664	0.19545	0.365616	0.935984	0.816686	0.897642	0.733319
138	SEPT4	210657_s_at	16286	0.374214	-0.151044	-0.284638	0.218462	-0.233043	0.107812	-0.202729	-0.179424	0.196929	-0.390633	0.0585984	-0.215349	-0.18889	-0.0913159	-0.0302017	0.290898	0.0513917	-0.40112	-0.0627202	0.124181	0.164901	-0.240558	-0.194497	0.482929	0.0425	-0.110499	-0.259648	0.0226947	0.0820919	0.249938	-0.0993358	-0.281681	NaN	0.336009	0.462215	0.548573	0.868332	0.602802	0.861581	-0.151958	0.639971	-0.17546	-0.29419	1.51426	1.82251	0.186818
54	GATA2	209710_at	6466	1.02648	1.12412	-0.0129217	0.179378	0.498657	0.589651	0.756594	0.466997	1.31244	0.626922	0.69761	0.800168	1.0678	1.52767	1.37998	0.965531	0.96092	0.849267	1.11655	1.04068	1.86937	0.6151	1.00639	1.03279	0.986666	0.705824	0.438664	1.86327	0.201008	0.807662	1.29639	0.47078	NaN	0.671527	2.09222	2.02078	1.06187	1.41415	2.64135	0.770969	1.28496	1.1792	1.00363	0.792196	2.61652	0.693246
119	SCN2B	235225_at	13282	0.0358427	0.220805	0.468887	0.171746	0.327488	0.306293	0.2664	0.0319663	0.198678	-0.0131092	0.0643044	-0.0587464	-0.123997	0.480102	0.582853	0.443393	0.178925	-0.47175	0.110794	0.29591	0.0566047	0.236273	0.395944	-0.570232	0.521265	0.293597	0.4632	0.265288	0.155602	0.631421	0.388653	0.441845	NaN	0.372609	1.1425	0.519447	0.495374	0.236362	0.984444	0.154402	-0.158233	0.816312	1.20311	0.0648216	0.87538	0.841986
38	STAT5B	212549_at	4803	0.292468	-0.129226	0.110471	-0.0296958	-0.09237	-0.406939	0.206305	0.00499828	-0.488604	-0.259241	-0.150109	-0.0364712	-0.0760817	0.329436	0.25808	-0.0437387	-0.106645	-0.707803	0.33852	0.270518	0.126715	0.217204	-0.605865	0.0867946	-0.627161	-0.188655	-0.245655	-0.437083	-0.0990289	-0.0458217	-0.583919	0.0491803	NaN	0.998196	1.84759	2.42629	0.496875	0.4991	1.89776	1.23375	1.7082	1.9392	1.52168	1.08525	0.766483	0.503995
5	TAL1	206283_s_at	895	0.855221	0.357836	-0.0165139	0.580247	0.25674	-0.0821727	0.44274	-0.00306219	0.281378	-0.323694	0.117047	0.363631	0.0396442	0.0238673	-0.103066	0.653903	0.379165	-0.158174	-0.0663288	1.0085	-0.36396	-0.0634198	0.228777	0.0537175	0.172297	-0.218862	-0.107835	-0.0198428	0.0126158	-0.00556719	-0.133548	-0.728385	NaN	0.0655098	0.575295	1.64257	0.0986402	1.02758	1.09782	0.300486	1.05843	0.110189	1.55317	0.652119	1.14675	1.26017
189	TAL1	206283_s_at	19780	0.855221	0.357836	-0.0165139	0.580247	0.25674	-0.0821727	0.44274	-0.00306219	0.281378	-0.323694	0.117047	0.363631	0.0396442	0.0238673	-0.103066	0.653903	0.379165	-0.158174	-0.0663288	1.0085	-0.36396	-0.0634198	0.228777	0.0537175	0.172297	-0.218862	-0.107835	-0.0198428	0.0126158	-0.00556719	-0.133548	-0.728385	NaN	0.0655098	0.575295	1.64257	0.0986402	1.02758	1.09782	0.300486	1.05843	0.110189	1.55317	0.652119	1.14675	1.26017
30	PECAM1	208981_at	3928	-0.569851	0.197575	0.106859	0.424777	-0.324206	0.415836	0.0367892	-0.0185669	0.201299	-0.0589787	-0.1096	-0.387643	0.232057	0.0896491	-0.0328905	-0.463007	0.196183	-0.118712	0.321867	0.17229	-0.567771	-0.261698	-0.193386	0.00643422	-0.224396	0.326833	0.0316276	-0.09842	-0.20008	-0.346431	0.155589	-0.253949	NaN	0.0886332	0.417265	0.33594	0.0301094	0.574473	0.525676	0.329036	0.272565	0.427989	0.791103	0.697	0.938993	0.579874
31	PECAM1	208982_at	3928	-0.569851	0.197575	0.106859	0.424777	-0.324206	0.415836	0.0367892	-0.0185669	0.201299	-0.0589787	-0.1096	-0.387643	0.232057	0.0896491	-0.0328905	-0.463007	0.196183	-0.118712	0.321867	0.17229	-0.567771	-0.261698	-0.193386	0.00643422	-0.224396	0.326833	0.0316276	-0.09842	-0.20008	-0.346431	0.155589	-0.253949	NaN	0.0886332	0.417265	0.33594	0.0301094	0.574473	0.525676	0.329036	0.272565	0.427989	0.791103	0.697	0.938993	0.579874
32	PECAM1	208983_s_at	3928	-0.569851	0.197575	0.106859	0.424777	-0.324206	0.415836	0.0367892	-0.0185669	0.201299	-0.0589787	-0.1096	-0.387643	0.232057	0.0896491	-0.0328905	-0.463007	0.196183	-0.118712	0.321867	0.17229	-0.567771	-0.261698	-0.193386	0.00643422	-0.224396	0.326833	0.0316276	-0.09842	-0.20008	-0.346431	0.155589	-0.253949	NaN	0.0886332	0.417265	0.33594	0.0301094	0.574473	0.525676	0.329036	0.272565	0.427989	0.791103	0.697	0.938993	0.579874
33	ART4	207220_at	4254	-0.579255	-0.162253	0.192873	0.656933	0.809994	0.179855	-0.103839	0.227654	0.0426023	-0.733811	-0.0200514	-0.0153256	0.317454	0.868277	-0.579465	0.0175664	0.761664	0.0959455	0.538768	0.270891	-0.191344	1.01579	-0.0170116	0.0641016	-0.0999361	-0.0251866	-0.133809	-0.879861	-0.284504	-0.489627	0.162936	-0.339552	NaN	0.0812687	0.450986	0.484286	0.359867	0.351635	0.623806	0.165593	0.676999	0.532066	0.788908	0.95222	1.0469	0.648076
195	ART4	207220_at	20921	-0.579255	-0.162253	0.192873	0.656933	0.809994	0.179855	-0.103839	0.227654	0.0426023	-0.733811	-0.0200514	-0.0153256	0.317454	0.868277	-0.579465	0.0175664	0.761664	0.0959455	0.538768	0.270891	-0.191344	1.01579	-0.0170116	0.0641016	-0.0999361	-0.0251866	-0.133809	-0.879861	-0.284504	-0.489627	0.162936	-0.339552	NaN	0.0812687	0.450986	0.484286	0.359867	0.351635	0.623806	0.165593	0.676999	0.532066	0.788908	0.95222	1.0469	0.648076
27	IL11RA	204773_at	3676	-0.164634	0.147954	-0.159598	0.265895	0.129793	0.170887	0.267042	0.0108555	-0.354388	0.00584016	-0.15347	-0.152227	0.134031	-0.0276666	0.0285467	0.0851152	-0.215282	-0.284259	0.0645023	0.544406	-0.351313	0.0546625	0.0599192	-0.10652	-0.461079	0.0221036	-0.231417	0.0489825	0.309272	0.152262	-0.0976684	-0.206244	NaN	0.1308	0.0706827	0.411927	0.477452	0.378069	0.201491	-0.0796374	0.583978	0.11464	0.312319	0.526707	0.364736	0.17121
212	IL11RA	204773_at	21483	-0.164634	0.147954	-0.159598	0.265895	0.129793	0.170887	0.267042	0.0108555	-0.354388	0.00584016	-0.15347	-0.152227	0.134031	-0.0276666	0.0285467	0.0851152	-0.215282	-0.284259	0.0645023	0.544406	-0.351313	0.0546625	0.0599192	-0.10652	-0.461079	0.0221036	-0.231417	0.0489825	0.309272	0.152262	-0.0976684	-0.206244	NaN	0.1308	0.0706827	0.411927	0.477452	0.378069	0.201491	-0.0796374	0.583978	0.11464	0.312319	0.526707	0.364736	0.17121
127	LSAMP	235111_at	14270	0.30143	-0.173455	0.0809652	0.20666	-0.0438925	0.206319	0.201701	-0.0793253	0.00800641	0.29822	-0.236442	0.250525	-0.21101	-0.077654	0.37108	0.339919	0.0118711	0.262997	0.0856445	0.0580009	-0.101743	0.282453	0.0746952	0.297296	-0.248012	0.336275	0.178182	0.360396	0.247637	-0.0299761	0.263604	-0.325031	NaN	1.46297	0.258618	0.246651	0.858105	1.33785	1.42046	0.27161	0.583457	0.0540209	0.0503638	-0.122684	0.208767	0.445817
241	COX7A1	204570_at	24277	-1.55144	-1.53965	0.372625	-1.01235	-0.0226106	0.520678	0.0917333	0.12124	0.544881	0.0189392	0.980111	-0.02409	0.546984	0.192887	-0.0594281	-0.20729	0.74788	0.889224	0.691243	-1.23742	0.519243	-0.237558	-0.669565	0.218205	0.460616	0.0708156	0.00313484	0.00630188	0.177449	-0.0405825	0.436107	0.517599	NaN	0.688398	0.564086	0.887756	0.503006	0.703161	0.822772	0.172947	-0.0613523	0.869493	1.31957	1.33825	0.750965	0.806111
144	SLC22A18	204981_at	16913	-2.52316	-0.064768	2.36975	0.267311	1.54523	0.0744234	-0.132233	0.603204	-0.446802	0.925707	0.124631	0.548603	0.138397	-0.699886	0.173321	-0.0594168	0.670355	1.2522	0.585152	-0.233783	1.79978	0.902461	0.0989788	-0.192589	0.779712	0.0359567	0.0392864	0.139282	-0.0684209	0.521132	0.532704	0.922983	NaN	0.328985	0.965255	1.43538	0.475673	1.87822	1.11516	0.944685	1.37533	0.480294	1.78114	1.00595	1.26366	0.719967
243	SLC22A18	204981_at	24503	-2.52316	-0.064768	2.36975	0.267311	1.54523	0.0744234	-0.132233	0.603204	-0.446802	0.925707	0.124631	0.548603	0.138397	-0.699886	0.173321	-0.0594168	0.670355	1.2522	0.585152	-0.233783	1.79978	0.902461	0.0989788	-0.192589	0.779712	0.0359567	0.0392864	0.139282	-0.0684209	0.521132	0.532704	0.922983	NaN	0.328985	0.965255	1.43538	0.475673	1.87822	1.11516	0.944685	1.37533	0.480294	1.78114	1.00595	1.26366	0.719967
2	FLT4	229902_at	504	-0.670005	0.147121	0.481162	1.53875	0.624098	-0.381495	0.720801	1.61262	1.66331	-0.927208	0.331623	0.774039	0.218752	1.33324	-0.283402	0.209325	0.330029	0.607257	0.668044	-1.81031	2.42516	0.79634	0.518368	0.366081	1.08206	0.356665	0.334901	0.50633	0.183117	-0.459649	0.977294	0.0870301	NaN	0.270587	1.21103	1.86104	1.52139	2.29754	0.997723	-0.378124	0.0956417	0.111466	0.788072	1.19804	1.84417	2.93303
66	EYA4	238877_at	7308	0.150223	0.240991	0.0828498	0.707074	0.0522261	0.414738	0.395504	0.326743	0.455895	0.426327	-0.220444	0.184148	0.386054	0.414162	0.173275	0.13316	0.1631	0.283883	0.343519	0.0926625	0.00487219	0.41098	0.128376	0.535759	-0.0679858	0.707856	0.202869	0.117769	0.570044	0.4066	0.0600405	0.241801	NaN	-0.0806386	1.07956	1.39961	1.82561	0.771794	0.503454	0.303264	-0.750297	1.72934	0.908958	-0.0201403	1.47971	2.8634
206	EYA4	238877_at	21279	0.150223	0.240991	0.0828498	0.707074	0.0522261	0.414738	0.395504	0.326743	0.455895	0.426327	-0.220444	0.184148	0.386054	0.414162	0.173275	0.13316	0.1631	0.283883	0.343519	0.0926625	0.00487219	0.41098	0.128376	0.535759	-0.0679858	0.707856	0.202869	0.117769	0.570044	0.4066	0.0600405	0.241801	NaN	-0.0806386	1.07956	1.39961	1.82561	0.771794	0.503454	0.303264	-0.750297	1.72934	0.908958	-0.0201403	1.47971	2.8634
15	DCC	238914_at	1865	-0.553473	-0.072248	-0.0052875	0.283986	-0.31661	0.296384	-0.344479	0.228486	0.0939484	0.917584	0.880855	-0.0727156	0.575421	0.00836781	-0.623175	-0.0404973	-0.0569456	-0.142345	0.64769	-0.199315	0.391806	0.762731	-0.0459784	-0.112048	0.963159	0.0879711	0.532591	0.0547103	0.47219	0.279206	0.158935	0.396095	NaN	0.724856	1.51945	0.442391	0.91234	0.793633	0.707463	-0.210547	-0.432259	0.120985	-0.71678	-0.283975	2.71494	2.90903
18	DCC	238914_at	2627	-0.553473	-0.072248	-0.0052875	0.283986	-0.31661	0.296384	-0.344479	0.228486	0.0939484	0.917584	0.880855	-0.0727156	0.575421	0.00836781	-0.623175	-0.0404973	-0.0569456	-0.142345	0.64769	-0.199315	0.391806	0.762731	-0.0459784	-0.112048	0.963159	0.0879711	0.532591	0.0547103	0.47219	0.279206	0.158935	0.396095	NaN	0.724856	1.51945	0.442391	0.91234	0.793633	0.707463	-0.210547	-0.432259	0.120985	-0.71678	-0.283975	2.71494	2.90903
34	DCC	238914_at	4292	-0.553473	-0.072248	-0.0052875	0.283986	-0.31661	0.296384	-0.344479	0.228486	0.0939484	0.917584	0.880855	-0.0727156	0.575421	0.00836781	-0.623175	-0.0404973	-0.0569456	-0.142345	0.64769	-0.199315	0.391806	0.762731	-0.0459784	-0.112048	0.963159	0.0879711	0.532591	0.0547103	0.47219	0.279206	0.158935	0.396095	NaN	0.724856	1.51945	0.442391	0.91234	0.793633	0.707463	-0.210547	-0.432259	0.120985	-0.71678	-0.283975	2.71494	2.90903
246	DCC	238914_at	25258	-0.553473	-0.072248	-0.0052875	0.283986	-0.31661	0.296384	-0.344479	0.228486	0.0939484	0.917584	0.880855	-0.0727156	0.575421	0.00836781	-0.623175	-0.0404973	-0.0569456	-0.142345	0.64769	-0.199315	0.391806	0.762731	-0.0459784	-0.112048	0.963159	0.0879711	0.532591	0.0547103	0.47219	0.279206	0.158935	0.396095	NaN	0.724856	1.51945	0.442391	0.91234	0.793633	0.707463	-0.210547	-0.432259	0.120985	-0.71678	-0.283975	2.71494	2.90903
255	NTNG1	236088_at	26125	-0.115313	-0.0932613	-0.345462	-0.199901	-0.541077	-0.0141973	-0.187903	0.112584	-0.289207	0.21578	-0.0736781	0.188259	-0.767826	-0.233101	-0.352964	0.106635	-0.142295	0.0851984	-0.0905767	0.681493	-0.0635547	0.0459198	-0.379306	-0.0535252	-0.0872169	-0.228074	0.00711	-0.477989	0.250042	0.368491	-0.0378177	0.153409	NaN	0.740745	3.75408	-1.10866	0.504787	-0.836737	-1.82605	-0.241149	-0.310848	-0.175565	1.54497	0.170977	3.22231	-0.0867627
100	PTGIR	206187_at	11770	0.15646	0.216273	0.00999422	-0.126179	0.105887	0.181237	-0.0824064	0.0156386	-0.0478706	-0.140929	-0.331682	-0.406717	-0.37016	0.287692	-0.06446	-0.105027	0.168269	-0.203021	-0.170593	0.166012	-0.274	-0.115101	-0.0917913	-0.273641	-0.389812	0.0358077	-0.0327044	0.0180297	-0.102701	-0.0434271	-0.294033	0.00329469	NaN	0.0320644	0.0215734	0.00986824	0.0364185	0.174964	0.035784	0.050729	-0.138841	0.0310583	0.00163782	-0.017911	0.0259701	0.105805
4	CDH13	204726_at	826	1.09926	0.65245	-0.156337	0.528397	-0.0332634	0.806444	-0.139622	0.00277375	-0.211836	-0.119424	-0.55831	-0.02465	-0.386376	-0.103069	-0.303361	-0.282893	-0.162363	-0.376615	0.00780328	0.273072	-1.3548	-1.31094	-1.30431	-1.46123	-1.77413	-1.96236	-1.46459	-1.33695	-0.992358	-1.18878	-1.84419	-0.603849	NaN	0.0462941	0.315631	0.645375	0.282792	0.728028	0.565643	0.547402	0.276794	0.328948	-0.0354697	0.512556	0.923632	-0.0289786
74	CDH13	204726_at	8697	1.09926	0.65245	-0.156337	0.528397	-0.0332634	0.806444	-0.139622	0.00277375	-0.211836	-0.119424	-0.55831	-0.02465	-0.386376	-0.103069	-0.303361	-0.282893	-0.162363	-0.376615	0.00780328	0.273072	-1.3548	-1.31094	-1.30431	-1.46123	-1.77413	-1.96236	-1.46459	-1.33695	-0.992358	-1.18878	-1.84419	-0.603849	NaN	0.0462941	0.315631	0.645375	0.282792	0.728028	0.565643	0.547402	0.276794	0.328948	-0.0354697	0.512556	0.923632	-0.0289786
147	FGF2	204421_s_at	17248	1.03876	0.44147	-0.113103	-0.394427	0.0210505	0.20668	0.261952	-0.223456	0.357952	-0.230383	0.0334995	-0.180758	-0.00860781	-0.0748183	0.0811103	0.403104	-0.106904	-1.79896	0.112179	-1.54008	-1.22743	0.241966	-0.0613669	-1.59406	-0.829712	-0.374766	-0.496046	0.035148	-0.647582	-0.807557	-0.773532	-0.440611	NaN	0.587698	0.21035	0.326442	-0.09543	1.45281	-0.0950835	0.57912	1.04525	0.498376	0.507403	0.803756	0.0508378	-0.14676
148	FGF2	204422_s_at	17248	1.03876	0.44147	-0.113103	-0.394427	0.0210505	0.20668	0.261952	-0.223456	0.357952	-0.230383	0.0334995	-0.180758	-0.00860781	-0.0748183	0.0811103	0.403104	-0.106904	-1.79896	0.112179	-1.54008	-1.22743	0.241966	-0.0613669	-1.59406	-0.829712	-0.374766	-0.496046	0.035148	-0.647582	-0.807557	-0.773532	-0.440611	NaN	0.587698	0.21035	0.326442	-0.09543	1.45281	-0.0950835	0.57912	1.04525	0.498376	0.507403	0.803756	0.0508378	-0.14676
137	FRK	207178_s_at	16243	-0.463376	-0.0198741	-0.243851	-0.644745	0.627181	0.282853	-0.387122	0.248081	-0.179735	0.0217117	0.0829294	0.385886	-0.0534606	0.193107	-0.130704	-0.0117253	0.187508	0.000778906	0.109823	-0.0489366	-0.371726	0.00537875	-0.349567	-0.0599666	-0.370216	-0.58621	-0.34953	-0.441779	-0.489497	-0.277918	0.0933852	-0.026487	NaN	0.117015	0.237376	-0.0364087	0.317434	0.156956	-0.465688	-0.310194	0.00156567	0.214566	-0.551768	-0.397713	0.233713	-0.0849902
28	CDKN3	209714_s_at	3744	-2.23279	-0.297072	-0.416529	0.504721	0.578555	1.03236	-0.37299	1.29885	1.03102	-0.130845	0.966284	-0.423799	0.356057	-0.079883	-0.629348	0.618926	-0.13218	1.1492	-0.524841	1.71716	0.555941	-2.2225	-0.703558	1.06419	-1.50168	-0.49896	-1.78655	-0.016633	-1.60963	-0.0282977	-0.872633	-0.616942	NaN	0.161521	0.208506	0.457092	0.105536	0.305426	-0.0167292	0.28619	-0.820013	0.108522	0.297088	0.155813	-0.474226	-0.326341
230	C1orf107	204699_s_at	23138	-0.0305811	0.404076	0.297424	1.18198	0.689428	0.800346	0.156367	0.672298	0.652634	0.913865	1.13658	0.0498159	1.00642	1.50719	1.4212	1.12854	0.538428	-0.352171	0.20526	0.683848	0.699841	1.21599	0.391475	0.120057	-2.03267	-1.02442	-1.04734	-0.833859	-0.88388	-0.911431	-1.36928	-0.793428	NaN	-0.43399	-0.287656	-0.667583	-0.484637	-1.04328	-0.391264	0.107782	0.0248945	-0.2376	-0.325504	-0.166147	-0.422071	-0.837281
231	C1orf107	204700_x_at	23138	-0.0305811	0.404076	0.297424	1.18198	0.689428	0.800346	0.156367	0.672298	0.652634	0.913865	1.13658	0.0498159	1.00642	1.50719	1.4212	1.12854	0.538428	-0.352171	0.20526	0.683848	0.699841	1.21599	0.391475	0.120057	-2.03267	-1.02442	-1.04734	-0.833859	-0.88388	-0.911431	-1.36928	-0.793428	NaN	-0.43399	-0.287656	-0.667583	-0.484637	-1.04328	-0.391264	0.107782	0.0248945	-0.2376	-0.325504	-0.166147	-0.422071	-0.837281
273	AP1S1	209635_at	27578	0.201932	1.13407	1.28837	2.1217	1.36451	0.741962	0.210199	1.14209	-0.416094	-0.244333	0.0871273	1.17383	0.914782	1.48542	0.732985	-0.335343	1.15966	-0.673565	-1.61338	-1.15838	-1.41463	-1.70253	-2.06887	-0.721868	-1.62231	-1.56045	-2.2943	-2.32173	-1.52484	-1.95924	-2.13294	-1.56276	NaN	-0.482136	0.287501	0.00371585	-0.434992	-0.387488	-0.177052	-0.16887	-0.0179786	-0.143731	-0.0241561	0.396681	-0.816802	-0.695131
[truncated: 19 more columns]

## Sheet: Cluster1
UniqueID	Gene	Ex_probe	Me_probe
75	DDOST	208674_x_at	8866
134	ST6GALNAC1	227725_at	15503
170	SRPX2	205499_at	18731
185	SRPX2	205499_at	19480
249	LGI3	238061_at	25555
116	EHF	232361_s_at	13011
163	EHF	232361_s_at	18421
39	GSTM5	205752_s_at	5031
236	GSTM5	205752_s_at	23681
165	MPZL1	201875_s_at	18602
128	SFN	33322_i_at	14317
129	SFN	33323_r_at	14317
237	GCNT3	219508_at	23829
76	FUT3	214088_s_at	8947
181	PYCR1	202148_s_at	19189
131	LGALS3BP	200923_at	14874
151	CP	1558034_s_at	17465
152	CP	204846_at	17465
153	CP	227253_at	17465
154	CP	228143_at	17465
191	PROM2	1552797_s_at	20721
192	PROM2	239528_at	20721
180	IGSF9	229276_at	19102
197	AGR2	209173_at	21165
242	AGR2	209173_at	24375
142	BLNK	207655_s_at	16829
178	HMGN1	200944_s_at	18826
123	NIPSNAP1	201709_s_at	13745
215	TK1	1554408_a_at	22027
216	TK1	202338_at	22027
245	ANLN	222608_s_at	25009
139	BACE2	217867_x_at	16410
140	BACE2	222446_s_at	16410
253	ZDHHC3	226171_at	25747
166	PTPRN2	203029_s_at	18605
167	PTPRN2	203030_s_at	18605
219	HSPB8	221667_s_at	22161
49	NOTCH4	205247_at	5969
268	KDELR2	200700_s_at	27163
270	BCAP31	200837_at	27385

## Sheet: Cluster2
UniqueID	Gene	Ex_probe	Me_probe
8	TIE1	204468_s_at	1109
22	CDKN1C	213182_x_at	3167
23	CDKN1C	213183_s_at	3167
24	CDKN1C	213348_at	3167
25	CDKN1C	216894_x_at	3167
26	CDKN1C	219534_x_at	3167
53	SOSTDC1	213456_at	6335
200	GPM6B	209167_at	21194
201	GPM6B	209168_at	21194
202	GPM6B	209169_at	21194
203	GPM6B	209170_s_at	21194
213	TBX5	207155_at	21876
214	TBX5	240715_at	21876
17	ATXN3	235240_at	2059
94	HSD3B7	222817_at	10818
47	FPR1	205119_s_at	5389
186	LILRA2	211100_x_at	19485
187	LILRA2	211101_x_at	19485
135	EMR3	210724_at	15775
240	ZBED2	219836_at	24259
247	ZBED2	219836_at	25281
122	PVT1	1558290_a_at	13727
143	XDH	241994_at	16901
262	XDH	241994_at	26730
238	HDHD3	221256_s_at	23967
101	AKAP12	210517_s_at	12005
102	AKAP12	227529_s_at	12005
103	AKAP12	227530_at	12005
104	AKAP12	231067_s_at	12005
244	JAM3	212813_at	24582
108	TBX2	205993_s_at	12106
109	TBX2	213417_at	12106
110	TBX2	40560_at	12106
58	STXBP6	220994_s_at	6937
59	STXBP6	226462_at	6937
60	STXBP6	230560_at	6937
20	SOX17	219993_at	2924
21	SOX17	230943_at	2924
198	SOX17	219993_at	21189
199	SOX17	230943_at	21189
6	ABCA3	204343_at	985
169	CA3	204865_at	18675
220	CA3	204865_at	22264
43	CNTN6	207195_at	5233
51	PDE8B	1554789_a_at	6313
52	PDE8B	213228_at	6313
130	CLEC14A	226244_at	14479
162	CLEC14A	226244_at	18409
97	LTC4S	206480_at	11331
141	LTC4S	206480_at	16442
82	LRRN3	209840_s_at	9757
83	LRRN3	209841_s_at	9757
209	CALCRL	206331_at	21325
210	CALCRL	210815_s_at	21325
211	CALCRL	234996_at	21325
105	EDNRB	204271_s_at	12077
106	EDNRB	204273_at	12077
107	EDNRB	206701_x_at	12077
232	MME	203435_s_at	23250
78	SERPING1	200986_at	9004
46	SPARCL1	200795_at	5358
184	SPARCL1	200795_at	19467
251	EFEMP1	201842_s_at	25690
252	EFEMP1	201843_s_at	25690
92	MAP2	225540_at	10484
265	RORA	226682_at	27108
266	RORA	235567_at	27108
267	RORA	236266_at	27108
41	ENG	201809_s_at	5093
93	RGS5	209071_s_at	10523
117	RPS6KA2	212912_at	13126
112	RAB37	228113_at	12373
207	CYGB	226632_at	21285
226	CLEC4E	219859_at	22949
233	ACVRL1	210838_s_at	23587
234	ACVRL1	226950_at	23587
19	APOLD1	221031_s_at	2820
90	SLC2A3	202498_s_at	10269
196	SLC2A3	202498_s_at	20926
79	CSF3R	1553297_a_at	9035
80	CSF3R	203591_s_at	9035
182	MMRN2	219091_s_at	19358
183	MMRN2	236262_at	19358
222	MMRN2	219091_s_at	22515
223	MMRN2	236262_at	22515
88	ICAM2	204683_at	10199
89	ICAM2	213620_s_at	10199
55	S100A3	206027_at	6602
171	RHOJ	1555233_at	18774
172	RHOJ	1555234_a_at	18774
173	RHOJ	235131_at	18774
174	RHOJ	235489_at	18774
175	RHOJ	238905_at	18774
176	RHOJ	238906_s_at	18774
177	RHOJ	243481_at	18774
42	ABLIM1	200965_s_at	5106
86	CYYR1	228665_at	10164
87	CYYR1	235044_at	10164
227	TMEM88	229452_at	22991
235	TMEM88	229452_at	23631
217	JDP2	226267_at	22105
218	JDP2	239085_at	22105
194	LRRC32	203835_at	20858
136	LIMS2	220765_s_at	15834
264	HYAL2	206855_s_at	27053
62	ANGPTL1	224339_s_at	7033
63	ANGPTL1	231773_at	7033
64	ANGPTL1	239183_at	7033
118	CD300LG	1552509_a_at	13186
254	FOXF1	205935_at	25952
132	HSPA12B	229172_at	15124
133	HSPA12B	234610_at	15124
98	CLDN5	204482_at	11376
50	CLEC3B	205200_at	6079
155	EPAS1	200878_at	17539
156	EPAS1	200879_s_at	17539
259	AGER	210081_at	26591
260	AGER	217046_s_at	26591
44	NR4A1	202340_x_at	5284
45	NR4A1	211143_x_at	5284
239	TCF21	204931_at	24158
269	VWF	202112_at	27284
271	FXYD1	205384_at	27391
77	SELP	206049_at	9003
35	SEMA3G	219689_at	4368
157	SLC14A1	205856_at	17603
158	SLC14A1	229151_at	17603
10	FAM107A	207547_s_at	1462
11	FAM107A	209074_s_at	1462
56	FAM107A	209074_s_at	6634
263	SOX18	219568_x_at	26800
204	MAL	204777_s_at	21216
125	RASGRP2	208206_s_at	14143
126	RASGRP2	214369_s_at	14143
256	SNCA	204466_s_at	26544
257	SNCA	204467_s_at	26544
258	SNCA	236081_at	26544
57	OLFML1	217525_at	6704
99	MAMDC2	228885_at	11587
124	MAMDC2	228885_at	13822
146	SCN4B	236359_at	17221
272	SCN4B	236359_at	27494

## Sheet: Cluster3
UniqueID	Gene	Ex_probe	Me_probe
61	HIF3A	222124_at	7009
71	TRPM2	205708_s_at	8150
91	FA2H	219429_at	10348
115	ARHGEF15	205507_at	12929
188	ARHGEF15	205507_at	19531
190	MYST4	212462_at	20675
250	P4HA3	228703_at	25596
72	EGFL7	218825_at	8472
7	MESP1	224476_s_at	1105
95	PPAT	209433_s_at	11301
96	PPAT	209434_s_at	11301
160	NDRG2	206453_s_at	18084
161	NDRG2	214279_s_at	18084
208	STAP2	221610_s_at	21322
29	TARBP1	202813_at	3827
121	SYNJ2	210612_s_at	13587
205	IL18RAP	207072_at	21262
73	GRIA1	209793_at	8524
145	GRIA1	209793_at	17048
9	ATIC	208758_at	1286
1	FARP1	227996_at	241
65	TLCD1	227804_at	7184
224	IKBKE	204549_at	22540
225	IKBKE	214398_s_at	22540
48	MAPK13	210058_at	5848
16	RUNX2	232231_at	1971
12	GAB1	229114_at	1618
13	FUT2	208505_s_at	1678
14	FUT2	210608_s_at	1678
68	SPDEF	213441_x_at	7679
69	SPDEF	220192_x_at	7679
149	SPDEF	213441_x_at	17272
150	SPDEF	220192_x_at	17272
228	FAM83A	239586_at	23028
168	ARHGEF19	226857_at	18670
179	HABP2	206010_at	18828
261	HABP2	206010_at	26621

## Sheet: Cluster4
UniqueID	Gene	Ex_probe	Me_probe
36	AQP1	207542_s_at	4600
37	AQP1	209047_at	4600
3	PDE1C	236344_at	565
67	CDO1	204154_at	7612
114	CDO1	204154_at	12831
111	ULK2	204063_s_at	12248
40	TEK	206702_at	5040
81	TEK	206702_at	9740
70	CLEC1A	219761_at	7921
120	CLEC1A	219761_at	13293
159	PQLC1	218208_at	17713
113	PCDH12	219656_at	12794
193	KIAA1199	212942_s_at	20778
164	TBX4	220634_at	18549
221	FBXL19	228277_at	22274
248	NRN1	218625_at	25512
84	ROBO4	220758_s_at	10065
85	ROBO4	226028_at	10065
229	RASIP1	220027_s_at	23045
138	SEPT4	210657_s_at	16286
54	GATA2	209710_at	6466
119	SCN2B	235225_at	13282
38	STAT5B	212549_at	4803
5	TAL1	206283_s_at	895
189	TAL1	206283_s_at	19780
30	PECAM1	208981_at	3928
31	PECAM1	208982_at	3928
32	PECAM1	208983_s_at	3928
33	ART4	207220_at	4254
195	ART4	207220_at	20921
27	IL11RA	204773_at	3676
212	IL11RA	204773_at	21483
127	LSAMP	235111_at	14270
241	COX7A1	204570_at	24277
144	SLC22A18	204981_at	16913
243	SLC22A18	204981_at	24503
2	FLT4	229902_at	504
66	EYA4	238877_at	7308
206	EYA4	238877_at	21279
15	DCC	238914_at	1865
18	DCC	238914_at	2627
34	DCC	238914_at	4292
246	DCC	238914_at	25258
255	NTNG1	236088_at	26125
100	PTGIR	206187_at	11770
4	CDH13	204726_at	826
74	CDH13	204726_at	8697
147	FGF2	204421_s_at	17248
148	FGF2	204422_s_at	17248
137	FRK	207178_s_at	16243
28	CDKN3	209714_s_at	3744
230	C1orf107	204699_s_at	23138
231	C1orf107	204700_x_at	23138
273	AP1S1	209635_at	27578

## Sheet: Cluster1 Function
© 2000-2016 QIAGEN. All rights reserved.
Ingenuity Canonical Pathways	-log(p-value)	Ratio	Molecules
Proline Biosynthesis I	2.23E00	2.5E-01	PYCR1
Proline Biosynthesis II (from Arginine)	2.06E00	1.67E-01	PYCR1
Arginine Degradation VI (Arginase 2 Pathway)	2.06E00	1.67E-01	PYCR1
Salvage Pathways of Pyrimidine Deoxyribonucleotides	1.93E00	1.25E-01	TK1
p70S6K Signaling	1.81E00	1.54E-02	SFN,BCAP31
DNA damage-induced 14-3-3σ Signaling	1.56E00	5.26E-02	SFN
NRF2-mediated Oxidative Stress Response	1.51E00	1.05E-02	GSTM5,HSPB8
Glutathione-mediated Detoxification	1.46E00	4.17E-02	GSTM5

## Sheet: Cluster2 Function
© 2000-2016 QIAGEN. All rights reserved.
Ingenuity Canonical Pathways	-log(p-value)	Ratio	Molecules
Granulocyte Adhesion and Diapedesis	4.28E00	3.64E-02	ICAM2,SELP,CSF3R,CLDN5,JAM3,FPR1
Agranulocyte Adhesion and Diapedesis	2.27E00	2.29E-02	ICAM2,SELP,CLDN5,JAM3
Mineralocorticoid Biosynthesis	1.56E00	1.43E-01	HSD3B7
Superoxide Radicals Degradation	1.5E00	1.25E-01	CYGB
Glucocorticoid Biosynthesis	1.5E00	1.25E-01	HSD3B7
Angiopoietin Signaling	1.43E00	2.63E-02	TIE1,ANGPTL1
Androgen Biosynthesis	1.33E00	8.33E-02	HSD3B7

## Sheet: Cluster3 Function
© 2000-2016 QIAGEN. All rights reserved.
Ingenuity Canonical Pathways	-log(p-value)	Ratio	Molecules
IL-6 Signaling	4.54E00	3.15E-02	IL18RAP,MAPK13,GAB1,IKBKE
Purine Nucleotides De Novo Biosynthesis II	3.98E00	1.82E-01	PPAT,ATIC
B Cell Receptor Signaling	3.94E00	2.2E-02	MAPK13,SYNJ2,GAB1,IKBKE
IL-10 Signaling	3.93E00	4.41E-02	IL18RAP,MAPK13,IKBKE
CD40 Signaling	3.77E00	3.9E-02	MAPK13,GAB1,IKBKE
IL-17A Signaling in Airway Cells	3.77E00	3.9E-02	MAPK13,GAB1,IKBKE
PEDF Signaling	3.66E00	3.57E-02	MAPK13,GAB1,IKBKE
LPS-stimulated MAPK Signaling	3.63E00	3.49E-02	MAPK13,GAB1,IKBKE
Role of Osteoblasts, Osteoclasts and Chondrocytes in Rheumatoid Arthritis	3.57E00	1.76E-02	IL18RAP,GAB1,RUNX2,IKBKE
RANK Signaling in Osteoclasts	3.45E00	3.03E-02	MAPK13,GAB1,IKBKE
Fc Epsilon RI Signaling	3.21E00	2.52E-02	MAPK13,SYNJ2,GAB1
PI3K/AKT Signaling	3.18E00	2.46E-02	SYNJ2,GAB1,IKBKE
HMGB1 Signaling	3.09E00	2.29E-02	MAPK13,GAB1,KAT6B
4-1BB Signaling in T Lymphocytes	3.06E00	6.45E-02	MAPK13,IKBKE
IL-12 Signaling and Production in Macrophages	2.97E00	2.08E-02	MAPK13,GAB1,IKBKE
IL-17A Signaling in Fibroblasts	2.96E00	5.71E-02	MAPK13,IKBKE
April Mediated Signaling	2.89E00	5.26E-02	MAPK13,IKBKE
B Cell Activating Factor Signaling	2.84E00	5E-02	MAPK13,IKBKE
Molecular Mechanisms of Cancer	2.78E00	1.09E-02	ARHGEF15,ARHGEF19,MAPK13,GAB1
iNOS Signaling	2.78E00	4.65E-02	MAPK13,IKBKE
Dendritic Cell Maturation	2.68E00	1.65E-02	MAPK13,GAB1,IKBKE
AMPK Signaling	2.64E00	1.6E-02	PPAT,MAPK13,GAB1
Production of Nitric Oxide and Reactive Oxygen Species in Macrophages	2.62E00	1.56E-02	MAPK13,GAB1,IKBKE
Thrombin Signaling	2.57E00	1.5E-02	ARHGEF15,MAPK13,GAB1
Breast Cancer Regulation by Stathmin1	2.55E00	1.49E-02	ARHGEF15,ARHGEF19,GAB1
UVB-Induced MAPK Signaling	2.41E00	3.03E-02	MAPK13,GAB1
Lymphotoxin β Receptor Signaling	2.4E00	2.99E-02	GAB1,IKBKE
Role of IL-17A in Arthritis	2.4E00	2.99E-02	MAPK13,GAB1
EGF Signaling	2.39E00	2.94E-02	MAPK13,GAB1
5-aminoimidazole Ribonucleotide Biosynthesis I	2.37E00	3.33E-01	PPAT
Inosine-5'-phosphate Biosynthesis II	2.37E00	3.33E-01	ATIC
BMP signaling pathway	2.31E00	2.7E-02	MAPK13,RUNX2
Signaling by Rho Family GTPases	2.31E00	1.22E-02	ARHGEF15,ARHGEF19,GAB1
IL-15 Signaling	2.29E00	2.63E-02	MAPK13,GAB1
Angiopoietin Signaling	2.29E00	2.63E-02	GAB1,IKBKE
FLT3 Signaling in Hematopoietic Progenitor Cells	2.23E00	2.44E-02	MAPK13,GAB1
Small Cell Lung Cancer Signaling	2.21E00	2.38E-02	GAB1,IKBKE
IL-4 Signaling	2.21E00	2.38E-02	SYNJ2,GAB1
IL-17 Signaling	2.2E00	2.35E-02	MAPK13,GAB1
NF-κB Activation by Viruses	2.19E00	2.33E-02	GAB1,IKBKE
TGF-β Signaling	2.18E00	2.3E-02	MAPK13,RUNX2
FGF Signaling	2.15E00	2.22E-02	MAPK13,GAB1
PPAR Signaling	2.15E00	2.22E-02	IL18RAP,IKBKE
PDGF Signaling	2.15E00	2.22E-02	SYNJ2,GAB1
Glucocorticoid Receptor Signaling	2.14E00	1.06E-02	MAPK13,GAB1,IKBKE
IL-1 Signaling	2.14E00	2.2E-02	MAPK13,IKBKE
Reelin Signaling in Neurons	2.13E00	2.17E-02	ARHGEF15,GAB1
ErbB Signaling	2.09E00	2.06E-02	MAPK13,GAB1
Role of Macrophages, Fibroblasts and Endothelial Cells in Rheumatoid Arthritis	2.08E00	1E-02	IL18RAP,GAB1,IKBKE
Antioxidant Action of Vitamin C	2.07E00	2.02E-02	MAPK13,IKBKE
UVA-Induced MAPK Signaling	2.05E00	1.98E-02	MAPK13,GAB1
Chronic Myeloid Leukemia Signaling	2.04E00	1.94E-02	GAB1,IKBKE
Mouse Embryonic Stem Cell Pluripotency	2.02E00	1.9E-02	MAPK13,GAB1
Type I Diabetes Mellitus Signaling	2.01E00	1.89E-02	MAPK13,IKBKE
T Cell Receptor Signaling	2E00	1.85E-02	GAB1,IKBKE
Amyotrophic Lateral Sclerosis Signaling	1.98E00	1.82E-02	GRIA1,GAB1
Paxillin Signaling	1.98E00	1.82E-02	MAPK13,GAB1
HIF1α Signaling	1.96E00	1.77E-02	MAPK13,GAB1
Neuropathic Pain Signaling In Dorsal Horn Neurons	1.96E00	1.77E-02	GRIA1,GAB1
iCOS-iCOSL Signaling in T Helper Cells	1.95E00	1.74E-02	GAB1,IKBKE
NGF Signaling	1.94E00	1.72E-02	GAB1,IKBKE
p38 MAPK Signaling	1.93E00	1.71E-02	IL18RAP,MAPK13
Renin-Angiotensin Signaling	1.92E00	1.68E-02	MAPK13,GAB1
Role of Tissue Factor in Cancer	1.92E00	1.68E-02	MAPK13,GAB1
PTEN Signaling	1.92E00	1.68E-02	SYNJ2,IKBKE
Natural Killer Cell Signaling	1.91E00	1.67E-02	SYNJ2,GAB1
CD28 Signaling in T Helper Cells	1.88E00	1.61E-02	GAB1,IKBKE
Type II Diabetes Mellitus Signaling	1.88E00	1.6E-02	GAB1,IKBKE
PKCθ Signaling in T Lymphocytes	1.88E00	1.6E-02	GAB1,IKBKE
CCR3 Signaling in Eosinophils	1.87E00	1.59E-02	MAPK13,GAB1
Embryonic Stem Cell Differentiation into Cardiac Lineages	1.85E00	1E-01	MESP1
Gα12/13 Signaling	1.84E00	1.54E-02	GAB1,IKBKE
Insulin Receptor Signaling	1.8E00	1.46E-02	SYNJ2,GAB1
Regulation of eIF4 and p70S6K Signaling	1.71E00	1.3E-02	MAPK13,GAB1
Hepatic Cholestasis	1.69E00	1.27E-02	IL18RAP,IKBKE
Gαq Signaling	1.68E00	1.27E-02	GAB1,IKBKE
Parkinson's Signaling	1.65E00	6.25E-02	MAPK13
PPARα/RXRα Activation	1.64E00	1.2E-02	IL18RAP,IKBKE
Acute Phase Response Signaling	1.63E00	1.19E-02	MAPK13,IKBKE
RhoGDI Signaling	1.62E00	1.16E-02	ARHGEF15,ARHGEF19
D-myo-inositol (1,4,5)-trisphosphate Degradation	1.6E00	5.56E-02	SYNJ2
Role of NFAT in Regulation of the Immune Response	1.59E00	1.12E-02	GAB1,IKBKE
CREB Signaling in Neurons	1.57E00	1.1E-02	GRIA1,GAB1
Endothelin-1 Signaling	1.57E00	1.09E-02	MAPK13,GAB1
1D-myo-inositol Hexakisphosphate Biosynthesis II (Mammalian)	1.56E00	5E-02	SYNJ2
D-myo-inositol (1,3,4)-trisphosphate Biosynthesis	1.56E00	5E-02	SYNJ2
Role of NFAT in Cardiac Hypertrophy	1.54E00	1.06E-02	MAPK13,GAB1
IL-8 Signaling	1.51E00	1.02E-02	GAB1,IKBKE
IL-22 Signaling	1.48E00	4.17E-02	MAPK13
Leukocyte Extravasation Signaling	1.48E00	9.76E-03	MAPK13,GAB1
IL-17A Signaling in Gastric Cells	1.46E00	4E-02	MAPK13
Role of JAK family kinases in IL-6-type Cytokine Signaling	1.46E00	4E-02	MAPK13
Superpathway of D-myo-inositol (1,4,5)-trisphosphate Metabolism	1.46E00	4E-02	SYNJ2
Superpathway of Inositol Phosphate Compounds	1.43E00	9.26E-03	SYNJ2,GAB1
TNFR2 Signaling	1.41E00	3.57E-02	IKBKE
Phospholipase C Signaling	1.38E00	8.66E-03	ARHGEF15,ARHGEF19
Cardiac Hypertrophy Signaling	1.38E00	8.62E-03	MAPK13,GAB1
Inhibition of Angiogenesis by TSP1	1.36E00	3.12E-02	MAPK13
TWEAK Signaling	1.34E00	3.03E-02	IKBKE

## Sheet: Cluster4 Function
© 2000-2016 QIAGEN. All rights reserved.
Ingenuity Canonical Pathways	-log(p-value)	Ratio	Molecules
Taurine Biosynthesis	2.43E00	5E-01	CDO1
L-cysteine Degradation I	2.13E00	2.5E-01	CDO1
Angiopoietin Signaling	2.05E00	2.63E-02	STAT5B,TEK
Nitric Oxide Signaling in the Cardiovascular System	1.76E00	1.85E-02	FLT4,PDE1C
Sperm Motility	1.69E00	1.69E-02	PDE1C,FRK
Role of Tissue Factor in Cancer	1.68E00	1.68E-02	STAT5B,FRK
Adipogenesis pathway	1.59E00	1.52E-02	FGF2,STAT5B
Chondroitin Sulfate Degradation (Metazoa)	1.59E00	7.14E-02	CEMIP
Dermatan Sulfate Degradation (Metazoa)	1.56E00	6.67E-02	CEMIP
eNOS Signaling	1.5E00	1.35E-02	FLT4,AQP1
Protein Kinase A Signaling	1.49E00	8.02E-03	DCC,PDE1C,CDKN3
Tec Kinase Signaling	1.4E00	1.19E-02	STAT5B,FRK
IL-22 Signaling	1.36E00	4.17E-02	STAT5B
Hepatic Fibrosis / Hepatic Stellate Cell Activation	1.34E00	1.1E-02	FLT4,FGF2
Role of JAK family kinases in IL-6-type Cytokine Signaling	1.34E00	4E-02	STAT5B
IL-15 Production	1.31E00	3.7E-02	FRK
IL-8 Signaling	1.28E00	1.02E-02	FLT4,TEK
Superpathway of Methionine Degradation	1.25E00	3.23E-02	CDO1
Role of JAK2 in Hormone-like Cytokine Signaling	1.23E00	3.12E-02	STAT5B
Oncostatin M Signaling	1.21E00	2.94E-02	STAT5B
cAMP-mediated signaling	1.2E00	9.17E-03	PDE1C,PTGIR
tRNA Splicing	1.17E00	2.7E-02	PDE1C
Netrin Signaling	1.15E00	2.56E-02	DCC
Signaling by Rho Family GTPases	1.11E00	8.13E-03	CDH13,SEPT4
IL-9 Signaling	1.09E00	2.22E-02	STAT5B
G-Protein Coupled Receptor Signaling	1.05E00	7.46E-03	PDE1C,PTGIR
IL-2 Signaling	9.45E-01	1.56E-02	STAT5B
Thrombopoietin Signaling	9.39E-01	1.54E-02	STAT5B
Eicosanoid Signaling	9.39E-01	1.54E-02	PTGIR
ErbB2-ErbB3 Signaling	9.2E-01	1.47E-02	STAT5B
Role of JAK1 and JAK3 in γc Cytokine Signaling	9.14E-01	1.45E-02	STAT5B
TREM1 Signaling	9.09E-01	1.43E-02	STAT5B
STAT3 Pathway	8.92E-01	1.37E-02	FLT4
GM-CSF Signaling	8.92E-01	1.37E-02	STAT5B
IL-15 Signaling	8.75E-01	1.32E-02	STAT5B
