# Supplementary material for: Identification of Methylation-Driven, Differentially Expressed STXBP6 as a Novel Biomarker in Lung Adenocarcinoma
Source: Sci Rep. 2017 Feb 15;7:42573. doi: 10.1038/srep42573 (PMC5309775; doi:10.1038/srep42573)
Supplement: Supplementary Dataset 2 [file srep42573-s3.xls]

## Sheet: GSE19188
FC=-4.22	P-value=3.72E-20
Sample	Normal	Tumor
GSM475662		3.92524
GSM475670		3.32719
GSM475672		4.10368
GSM475676		2.74137
GSM475677		7.94304
GSM475679		3.75897
GSM475681		3.86353
GSM475683		5.06129
GSM475685		6.00782
GSM475687		6.75317
GSM475689		2.95486
GSM475691		4.01807
GSM475692		5.54661
GSM475696		4.39462
GSM475698		5.07559
GSM475700		5.92705
GSM475701		3.5528
GSM475703		4.18933
GSM475706		9.39127
GSM475708		3.75849
GSM475709		3.02441
GSM475710		3.79717
GSM475712		4.48978
GSM475715		2.80411
GSM475747		3.9458
GSM475761		3.10272
GSM475765		4.43754
GSM475768		5.22471
GSM475770		3.12659
GSM475772		3.19754
GSM475773		3.82405
GSM475779		5.11978
GSM475780		9.70817
GSM475784		3.89828
GSM475787		2.65979
GSM475788		8.54986
GSM475792		4.881
GSM475794		4.39913
GSM475795		4.3212
GSM475796		6.11151
GSM475797		4.36142
GSM475799		4.26806
GSM475803		3.4168
GSM475808		4.14661
GSM475810		4.78651
GSM475657	9.17147
GSM475658	8.95653
GSM475659	8.85581
GSM475660	8.10289
GSM475663	8.49581
GSM475665	7.90041
GSM475666	4.51537
GSM475667	7.95919
GSM475669	7.18763
GSM475671	8.29578
GSM475673	8.41235
GSM475675	7.78038
GSM475678	8.4712
GSM475680	7.15877
GSM475682	8.59233
GSM475684	8.16192
GSM475686	9.19702
GSM475688	8.37496
GSM475690	8.28443
GSM475693	9.18547
GSM475695	8.30387
GSM475697	8.2388
GSM475699	8.46027
GSM475702	8.72168
GSM475704	10.2089
GSM475705	8.81021
GSM475707	8.53146
GSM475711	8.3113
GSM475714	8.86635
GSM475716	8.52793
GSM475718	7.82535
GSM475721	9.27738
GSM475723	8.35907
GSM475725	9.10485
GSM475726	9.11276
GSM475729	9.35237
GSM475732	8.55453
GSM475734	8.75808
GSM475736	8.34992
GSM475738	7.81617
GSM475740	8.75083
GSM475742	8.93867
GSM475743	7.808
GSM475745	9.0752
GSM475746	6.55724
GSM475749	9.60941
GSM475750	8.33255
GSM475752	7.17473
GSM475754	9.29551
GSM475755	5.92522
GSM475757	8.99248
GSM475764	8.14059
GSM475766	6.66008
GSM475767	9.67552
GSM475771	8.08199
GSM475775	9.08372
GSM475781	5.27199
GSM475783	7.11308
GSM475786	8.19487
GSM475790	9.28805
GSM475798	8.83376
GSM475800	8.6787
GSM475807	5.70734
GSM475809	7.79444
GSM475811	6.75893

## Sheet: GSE7670
FC=-1.37	P-value=1.40E-13
Sample	Normal	Tumor
GSM185811	6.53186
GSM185812		4.67657
GSM185813	6.17774
GSM185814		5.13272
GSM185815	6.18947
GSM185816		5.6253
GSM185817	6.82598
GSM185818		5.35148
GSM185819	6.85613
GSM185820		4.87351
GSM185821	5.79421
GSM185822		4.67035
GSM185823	6.93948
GSM185824		4.82417
GSM185825	6.327
GSM185826		4.86236
GSM185827	6.35825
GSM185828		4.67927
GSM185829	6.36377
GSM185830		4.82709
GSM185831	6.18501
GSM185832		4.97381
GSM185833	6.22057
GSM185834		5.15758
GSM185835	5.81714
GSM185836		5.01198
GSM185837	6.06403
GSM185838		5.05662
GSM185839	4.57519
GSM185840		4.9124
GSM185841	5.70913
GSM185842		5.19311
GSM185843	5.52147
GSM185844		4.90498
GSM185845	6.18316
GSM185846		4.84651
GSM185847	5.92113
GSM185848		5.13972
GSM185849	6.38168
GSM185850		5.04206
GSM185851	6.63969
GSM185852		4.5545
GSM185853	5.49449
GSM185854		4.74282
GSM185855	6.0665
GSM185856		5.1905
GSM185857	7.29338
GSM185858		4.82075
GSM185859	6.72267
GSM185860		4.86083
GSM185861	6.46535
GSM185862		4.8944
GSM185863	6.86015
GSM185864		4.93459
GSM185865	6.32819
GSM185866		5.84014

## Sheet: GSE31210
FC=-3.77	P-value=2.47E-12
Sample	Normal	Tumor
GSM773540		5.33869
GSM773541		6.93529
GSM773542		6.10511
GSM773543		6.81594
GSM773544		6.18181
GSM773545		9.68473
GSM773546		6.15883
GSM773547		8.63902
GSM773548		6.56321
GSM773549		8.5141
GSM773550		5.82157
GSM773551		6.88684
GSM773552		4.69219
GSM773553		10.6066
GSM773554		9.01611
GSM773555		5.06701
GSM773556		4.44355
GSM773557		6.58064
GSM773558		4.67957
GSM773559		4.29169
GSM773560		5.39973
GSM773561		8.04727
GSM773562		8.1847
GSM773563		4.98394
GSM773564		6.83395
GSM773565		9.6154
GSM773566		8.55027
GSM773567		8.55796
GSM773568		5.91228
GSM773569		6.47662
GSM773570		7.23708
GSM773571		5.69351
GSM773572		5.91959
GSM773573		6.15981
GSM773574		4.98023
GSM773575		8.73671
GSM773576		6.38727
GSM773577		8.47889
GSM773578		7.33423
GSM773579		7.55084
GSM773580		6.52841
GSM773581		4.41991
GSM773582		5.711
GSM773583		7.33007
GSM773584		5.66848
GSM773585		6.14147
GSM773586		5.61398
GSM773587		7.37325
GSM773588		7.79185
GSM773589		6.82793
GSM773590		5.56758
GSM773591		7.07745
GSM773592		6.61847
GSM773593		7.03552
GSM773594		8.69805
GSM773595		6.12784
GSM773596		8.72998
GSM773597		6.87791
GSM773598		9.40717
GSM773599		4.57638
GSM773600		5.22665
GSM773601		4.51452
GSM773602		9.6331
GSM773603		4.69048
GSM773604		3.84753
GSM773605		7.80094
GSM773606		11.2677
GSM773607		10.531
GSM773608		8.18615
GSM773609		7.062
GSM773610		8.20686
GSM773611		6.34259
GSM773612		5.84221
GSM773613		7.2315
GSM773614		4.89028
GSM773615		7.91224
GSM773616		4.9564
GSM773617		6.51154
GSM773618		8.62789
GSM773619		5.92417
GSM773620		9.86032
GSM773621		5.07039
GSM773622		11.344
GSM773623		7.20285
GSM773624		8.83216
GSM773625		9.66891
GSM773626		8.73789
GSM773627		5.87317
GSM773628		4.92912
GSM773629		7.56015
GSM773630		4.23454
GSM773631		7.33236
GSM773632		5.24019
GSM773633		4.6493
GSM773634		8.71491
GSM773635		6.36084
GSM773636		5.10884
GSM773637		8.42874
GSM773638		7.87621
GSM773639		7.60222
GSM773640		5.30119
GSM773641		5.77247
GSM773642		4.16749
GSM773643		6.03998
GSM773644		7.02891
GSM773645		5.33961
GSM773646		5.98045
GSM773647		5.37699
GSM773648		5.00272
GSM773649		5.69445
GSM773650		4.78987
GSM773651		4.96977
GSM773652		6.34327
GSM773653		7.57401
GSM773654		4.48636
GSM773655		4.7252
GSM773656		8.39405
GSM773657		7.79893
GSM773658		8.37093
GSM773659		5.99057
GSM773660		4.62216
GSM773661		7.62031
GSM773662		7.13265
GSM773663		7.61415
GSM773664		5.44398
GSM773665		5.00664
GSM773666		8.30831
GSM773667		5.62428
GSM773668		7.20056
GSM773669		5.75489
GSM773670		6.16722
GSM773671		6.66411
GSM773672		7.62202
GSM773673		7.13889
GSM773674		4.27598
GSM773675		5.0541
GSM773676		8.7298
GSM773677		5.18947
GSM773678		8.24693
GSM773679		7.5393
GSM773680		6.34698
GSM773681		7.20119
GSM773682		7.1643
GSM773683		5.0723
GSM773684		7.39311
GSM773685		7.81883
GSM773686		6.87384
GSM773687		7.54541
GSM773688		5.47273
GSM773689		6.90301
GSM773690		7.18206
GSM773691		7.11532
GSM773692		9.30245
GSM773693		7.27831
GSM773694		5.52877
GSM773695		7.33979
GSM773696		7.35468
GSM773697		4.05464
GSM773698		4.74343
GSM773699		8.47183
GSM773700		6.12828
GSM773701		10.2693
GSM773702		8.277
GSM773703		5.65249
GSM773704		8.19723
GSM773705		10.4965
GSM773706		6.99373
GSM773707		5.7361
GSM773708		5.37947
GSM773709		8.21938
GSM773710		6.86348
GSM773711		6.6952
GSM773712		8.04939
GSM773713		7.42319
GSM773714		6.9582
GSM773715		5.67549
GSM773716		4.37222
GSM773717		4.88892
GSM773718		6.60851
GSM773719		7.08137
GSM773720		4.50463
GSM773721		10.8641
GSM773722		6.22279
GSM773723		6.09656
GSM773724		5.87968
GSM773725		8.03043
GSM773726		5.8579
GSM773727		6.29297
GSM773728		5.1784
GSM773729		7.59952
GSM773730		7.54679
GSM773731		10.5331
GSM773732		7.67403
GSM773733		8.58782
GSM773734		11.0104
GSM773735		6.49628
GSM773736		6.67109
GSM773737		9.57625
GSM773738		7.81291
GSM773739		6.38993
GSM773740		6.10406
GSM773741		4.66924
GSM773742		6.35283
GSM773743		6.84309
GSM773744		5.89012
GSM773745		7.06264
GSM773746		7.95154
GSM773747		4.83293
GSM773748		7.27055
GSM773749		6.04232
GSM773750		7.69034
GSM773751		9.31125
GSM773752		6.06988
GSM773753		7.63128
GSM773754		8.09322
GSM773755		6.76109
GSM773756		6.12391
GSM773757		5.81333
GSM773758		6.46012
GSM773759		7.49335
GSM773760		5.40599
GSM773761		7.19773
GSM773762		5.67549
GSM773763		9.95394
GSM773764		7.47737
GSM773765		9.12675
GSM773766	11.0384
GSM773767	11.6371
GSM773768	10.553
GSM773769	11.3034
GSM773770	11.5305
GSM773771	9.98641
GSM773772	9.27604
GSM773773	11.304
GSM773774	10.3791
GSM773775	11.0118
GSM773776	10.8936
GSM773777	9.87949
GSM773778	10.6666
GSM773779	11.0454
GSM773780	10.5331
GSM773781	8.09881
GSM773782	9.76922
GSM773783	10.6284
GSM773784	6.90519
GSM773785	9.91491

## Sheet: GSE10072
FC=-1.52	P-value=1.06E-26
Sample	Normal	Tumor
GSM254625		6.91501
GSM254626	8.97765
GSM254627		6.721
GSM254628	9.16452
GSM254629		7.06288
GSM254630		6.87924
GSM254631		7.13938
GSM254632	7.46836
GSM254633		6.96942
GSM254634	8.16083
GSM254635	8.31953
GSM254636		6.75608
GSM254637		6.81375
GSM254638	7.73283
GSM254639		7.06649
GSM254640	8.24177
GSM254641		7.20187
GSM254642		7.00594
GSM254643	8.72414
GSM254644	8.96863
GSM254645		7.04497
GSM254646	8.21934
GSM254647		6.63029
GSM254648		6.88464
GSM254649	8.40204
GSM254650		6.93251
GSM254651	8.12764
GSM254652		6.79487
GSM254653	8.54732
GSM254654		6.77574
GSM254655	9.41636
GSM254656		7.71303
GSM254657		7.19163
GSM254658	8.67007
GSM254659		6.8984
GSM254660	9.05685
GSM254661		7.2468
GSM254662	8.55104
GSM254663		7.67253
GSM254664		7.03224
GSM254665	8.0343
GSM254666		7.25177
GSM254667	7.92239
GSM254668		6.92161
GSM254669	9.04474
GSM254670		7.01034
GSM254671	8.63152
GSM254672		7.06894
GSM254673	9.26513
GSM254674		6.87632
GSM254675		6.98391
GSM254676	8.19188
GSM254677	8.67677
GSM254678		6.66342
GSM254679	8.44713
GSM254680		6.84208
GSM254681	8.72003
GSM254682		6.91202
GSM254683	8.32381
GSM254684		6.67821
GSM254685	8.77395
GSM254686		6.68492
GSM254687		7.11979
GSM254688		6.94361
GSM254689	8.22453
GSM254690		6.72014
GSM254691	8.04516
GSM254692		6.30322
GSM254693	8.26818
GSM254694		6.83612
GSM254695	7.70824
GSM254696		6.84553
GSM254697		6.79729
GSM254698		8.01647
GSM254699	8.66431
GSM254700		7.52869
GSM254701		6.95021
GSM254702	8.91913
GSM254703	7.88627
GSM254704		7.43002
GSM254705		7.50117
GSM254706	8.30456
GSM254707		6.72821
GSM254708	7.52139
GSM254709		6.77342
GSM254710	7.36236
GSM254711	7.75276
GSM254712	8.49392
GSM254713	8.46423
GSM254714		6.96157
GSM254715	9.02031
GSM254716		6.69025
GSM254717	8.43726
GSM254718		6.7856
GSM254719	9.09944
GSM254720		6.60192
GSM254721		6.71233
GSM254722		7.1301
GSM254723	6.88118
GSM254724		6.9431
GSM254725	7.98299
GSM254726		6.78761
GSM254727	8.61003
GSM254728		6.59417
GSM254729		7.25942
GSM254730	8.40778
GSM254731	8.90256

## Sheet: GSE19034
FC=2.24	P-value=2.48E-03
Sample	Normal	Tumor
GSM471087		-1.53874
GSM471088	-2.96149
GSM471089		-1.00244
GSM471090	-4.31013
GSM471091		-1.30648
GSM471092	-1.82592
GSM471093		-4.42999
GSM471094	-0.03242
GSM471095		-1.77492
GSM471096	-4.58011
GSM471097		-0.7131
GSM471098	-3.55083
GSM471099		-0.42177
GSM471100	0.11574
GSM471101		-1.50654
GSM471102	-4.98892
GSM471103		-4.16529
GSM471104	-1.3953
GSM471105		-1.17614
GSM471106	-3.99132
GSM471107		-0.58001
GSM471108	-4.47458
GSM471109		-2.85449
GSM471110	-5.34039
GSM471111		-4.12109
GSM471112	-4.70682
GSM471113		-1.06071
GSM471114	-3.66733
GSM471115		-0.29203
GSM471116	-4.63324
GSM471117		-4.01715
GSM471118	-1.6684
GSM471119		-3.93131
GSM471120	-4.86264
GSM471121		-1.1941
GSM471122	-4.66862
GSM471123		-3.16511
GSM471124	-4.2033
GSM471125		-1.75568
GSM471126	-5.74328
GSM471127		-4.30346
GSM471128	-6.56392
GSM471129		-3.17729
GSM471130	-2.6739
GSM471131		-4.38432
GSM471132	-2.90626
GSM471133		-2.03052
GSM471134	-1.26849
GSM471135		-1.09693
GSM471136	-3.33462
GSM471137		-2.41201
GSM471138	-6.48782
GSM471139		-1.94052
GSM471140	-4.68241
GSM471141		-4.41461
GSM471142	-4.4589
GSM471143		-0.64237
GSM471144	-3.74819
GSM471145		-4.18089
GSM471146	-3.27625

## Sheet: GSE32866
FC=2.04	P-value=3.57E-08
Sample	Normal	Tumor
GSM813533	-3.82135
GSM813534	-3.49479
GSM813535	-4.04886
GSM813537	-4.25269
GSM813538	-4.35214
GSM813539	-4.84827
GSM813540	-3.49535
GSM813541	-3.38351
GSM813543	-4.59897
GSM813544	-4.29115
GSM813545	-4.33993
GSM813546	-3.75938
GSM813547	-4.84889
GSM813548	-3.73868
GSM813549	-5.39283
GSM813550	-3.48413
GSM813551	-3.93002
GSM813552	-4.1168
GSM813553	-4.48256
GSM813554	-3.71663
GSM813555	-4.26709
GSM813556	-3.25353
GSM813557	-5.04609
GSM813558	-3.6413
GSM813559	-5.99692
GSM813560		-3.29482
GSM813561		-2.74567
GSM813563		-1.06426
GSM813564		-1.63244
GSM813565		-3.60115
GSM813566		-3.01689
GSM813567		-1.44634
GSM813568		0.24808
GSM813570		-1.90653
GSM813571		-1.27403
GSM813572		-0.83117
GSM813573		-2.87194
GSM813574		-2.10362
GSM813575		-1.962
GSM813577		-0.82963
GSM813578		-3.31241
GSM813579		-1.94222
GSM813580		-1.81822
GSM813581		-3.612
GSM813582		-2.26378
GSM813583		-2.0788
GSM813584		-2.73774
GSM813587		-5.25582
GSM813585		-1.7183
GSM813586		-4.52873

## Sheet: GSE19804
FC=-4.38	P-value=9.57E-22
Sample	Normal	Tumor
GSM494556		8.1935
GSM494557		6.07872
GSM494558		7.99348
GSM494559		4.90887
GSM494560		5.15276
GSM494561		5.09873
GSM494562		3.81075
GSM494563		4.20749
GSM494564		5.63621
GSM494565		5.12603
GSM494566		5.98684
GSM494567		6.93113
GSM494568		8.48701
GSM494569		9.40342
GSM494570		5.67819
GSM494571		5.48339
GSM494572		3.77673
GSM494573		4.87596
GSM494574		3.78066
GSM494575		6.77518
GSM494576		4.53004
GSM494577		4.76418
GSM494578		5.50406
GSM494579		4.03436
GSM494580		5.6504
GSM494581		6.02218
GSM494582		6.66237
GSM494583		3.65234
GSM494584		6.13789
GSM494585		4.06286
GSM494586		8.28609
GSM494587		4.18786
GSM494588		4.9311
GSM494589		5.18882
GSM494590		3.94566
GSM494591		3.841
GSM494592		6.46
GSM494593		4.81165
GSM494594		4.88766
GSM494595		3.65165
GSM494596		3.42546
GSM494597		3.89863
GSM494598		4.12413
GSM494599		5.23491
GSM494600		4.0149
GSM494601		4.08187
GSM494602		4.19611
GSM494603		8.19155
GSM494604		7.42681
GSM494605		9.4498
GSM494606		6.79498
GSM494607		6.95102
GSM494608		5.84872
GSM494609		6.52694
GSM494610		4.73702
GSM494611		4.02831
GSM494612		4.67414
GSM494613		4.12099
GSM494614		7.17997
GSM494615		5.44436
GSM494616	10.0735
GSM494617	9.56606
GSM494618	10.5742
GSM494619	10.3585
GSM494620	10.2019
GSM494621	10.4441
GSM494622	6.74854
GSM494623	9.29924
GSM494624	9.30151
GSM494625	10.6871
GSM494626	8.94287
GSM494627	8.69556
GSM494628	8.45669
GSM494629	9.02224
GSM494630	10.1172
GSM494631	7.76257
GSM494632	9.89965
GSM494633	8.49658
GSM494634	8.99189
GSM494635	8.91689
GSM494636	9.64666
GSM494637	9.74371
GSM494638	7.8827
GSM494639	9.36731
GSM494640	9.47643
GSM494641	10.0676
GSM494642	10.3571
GSM494643	9.84188
GSM494644	8.9173
GSM494645	10.6398
GSM494646	10.3946
GSM494647	10.4811
GSM494648	9.78433
GSM494649	9.98474
GSM494650	7.5163
GSM494651	9.71536
GSM494652	10.1098
GSM494653	9.41904
GSM494654	5.92672
GSM494655	9.86416
GSM494656	4.75453
GSM494657	3.65326
GSM494658	7.26005
GSM494659	10.1424
GSM494660	9.16765
GSM494661	10.1526
GSM494662	9.91466
GSM494663	8.78451
GSM494664	10.3771
GSM494665	8.97856
GSM494666	10.3903
GSM494667	10.6473
GSM494668	9.26176
GSM494669	10.1391
GSM494670	8.20265
GSM494671	9.19779
GSM494672	9.43566
GSM494673	8.72206
GSM494674	10.1825
GSM494675	4.10055

## Sheet: GSE49996
FC=1.32	P-value=1.71E-07
Sample	Normal	Tumor
X103N	-1.88214
X106N	-4.13898
X109N	-4.77391
X114N	-3.73801
X116N	-5.00239
X117N	-4.80931
X118N	-3.50501
X119N	-3.57765
X120N	-3.76267
X121N	-4.03004
X123N	-5.13477
X124N	-5.14203
X125N	-4.65772
X126N	-4.81048
X127N	-4.77209
X131N	-4.99447
X134N	-4.92705
X135N	-3.98356
X136N	-4.67152
X137N	-3.67718
X139N	-4.51369
X142N	-3.60026
X143N	-4.1382
X145N	-4.13376
X148N	-4.38005
X149N	-5.05225
X152N	-4.26162
X156N	-4.2303
X157N	-5.38973
X158N	-3.60461
X159N	-3.80134
X92N	-4.89554
X103T		-1.41066
X106T		-2.56485
X109T		-1.57266
X114T		-2.9029
X116T		-2.65875
X117T		-1.89203
X118T		-3.22871
X119T		-2.48622
X120T		-3.67619
X121T		-2.27267
X123T		-4.66816
X124T		-2.92249
X125T		-1.53152
X126T		-5.27817
X127T		-3.01197
X131T		-2.33853
X134T		-2.30449
X135T		-3.08912
X136T		-1.42889
X137T		-3.39435
X139T		-2.75291
X142T		-4.25389
X143T		-2.98789
X145T		-3.32645
X148T		-3.36977
X149T		-4.15272
X152T		-4.5959
X156T		-3.1295
X157T		-3.52679
X158T		-2.31879
X159T		-3.52153
X92T		-4.16183

## Sheet: GSE62949
FC=-1.65	P-value=3.84E-11
Sample	Normal	Tumor
GSM1537052		8.28685
GSM1537053	10.8469
GSM1537054		9.14838
GSM1537055	10.7554
GSM1537056		9.1982
GSM1537057	9.61622
GSM1537058		8.24839
GSM1537059		9.68535
GSM1537060		9.79979
GSM1537061	10.1122
GSM1537062	10.045
GSM1537063	10.6467
GSM1537064		8.83568
GSM1537065		9.225
GSM1537066	10.8311
GSM1537067		10.1943
GSM1537068	11.1184
GSM1537069		8.02104
GSM1537070	10.8263
GSM1537071	10.2016
GSM1537072	10.1256
GSM1537073	10.473
GSM1537074	10.5872
GSM1537075		8.57161
GSM1537076	10.4639
GSM1537077		8.8603
GSM1537078	10.568
GSM1537079	10.2395
GSM1537080		9.99541
GSM1537081	10.4313
GSM1537082		9.16963
GSM1537083	11.1415
GSM1537084		8.84626
GSM1537085	10.9904
GSM1537086		9.61579
GSM1537087	10.0671
GSM1537088		9.13784
GSM1537089	10.7604
GSM1537090		9.15343
GSM1537091	10.9363
GSM1537092		8.38076
GSM1537093		8.53031
GSM1537094	11.2514
GSM1537095		7.57397
GSM1537096	11.1853
GSM1537097		10.6512
GSM1537098		9.77949
GSM1537099		8.7813
GSM1537100	11.1345
GSM1537101		10.4468
GSM1537102	10.9886
GSM1537103		9.08276
GSM1537104		8.5586
GSM1537105	11.0348
GSM1537106		8.99948
GSM1537107	11.3675

## Sheet: GSE62948
FC=1.08	P-value=5.98E-08
Sample	Normal	Tumor
GSM1536996		-3.10245
GSM1536997	-4.67627
GSM1536998		-1.81046
GSM1536999	-4.55041
GSM1537000		-3.63214
GSM1537001	-4.44662
GSM1537002		-1.82837
GSM1537003	-4.54247
GSM1537004		-2.47801
GSM1537005	-4.40949
GSM1537006		-3.20052
GSM1537007	-3.92772
GSM1537008		-2.98244
GSM1537009	-4.34217
GSM1537010		-4.2982
GSM1537011	-4.03686
GSM1537012		-3.97491
GSM1537013	-4.07784
GSM1537014		-3.64963
GSM1537015	-4.17828
GSM1537016		-2.41437
GSM1537017	-3.82705
GSM1537018		-2.05523
GSM1537019	-2.7585
GSM1537020		-2.9748
GSM1537021	-3.28983
GSM1537022		-2.02874
GSM1537023	-3.29797
GSM1537024		-3.29082
GSM1537025	-3.47691
GSM1537026		-1.82632
GSM1537027	-3.60907
GSM1537028		-1.819
GSM1537029	-3.87086
GSM1537030		NA
GSM1537031	-3.95439
GSM1537032		-3.243
GSM1537033	-4.05262
GSM1537034		-2.88255
GSM1537035	-4.5321
GSM1537036		-2.32758
GSM1537037	-4.28929
GSM1537038		-4.05176
GSM1537039	-4.26566
GSM1537040		-2.32076
GSM1537041	-4.04104
GSM1537042		-1.58845
GSM1537043	-3.61482
GSM1537044		-2.57338
GSM1537045	-4.08691
GSM1537046		-3.56033
GSM1537047	-3.97473
GSM1537048		-3.3143
GSM1537049	-3.89199
GSM1537050		-3.52062
GSM1537051	-4.12627

[truncated: 4 more sheets: GSE32863, GSE32861, GSE63459, GSE63384]
